# Supplementary material for: Pathogenesis-adaptive polydopamine nanosystem for sequential therapy of ischemic stroke
Source: Nat Commun. 2023 Nov 6;14:7147. doi: 10.1038/s41467-023-43070-z (PMC10628287; doi:10.1038/s41467-023-43070-z)
Supplement: Supplementary file 4 — Source Data [file 41467_2023_43070_MOESM4_ESM.xlsx]

## Sheet: Figure 1E
Raw data of TGA analysis in Figure 1E
T-mPDA			Mino			T-mPDA-Pep-Mino
Temperature (℃)	Weight (%)		Temperature (℃)	Weight (%)		Temperature (℃)	Weight (%)
99.9396	100		100.074	100		100.024	100
100.022	100		100.157	99.9988		100.107	99.9996
100.105	99.9972		100.24	99.9985		100.189	99.9974
100.187	99.9943		100.323	99.9994		100.271	99.997
100.272	99.9959		100.406	99.9986		100.355	99.9975
100.355	99.9967		100.487	99.9976		100.437	99.9961
100.438	99.993		100.573	99.9981		100.52	99.9951
100.523	99.9902		100.654	99.9988		100.604	99.9948
100.605	99.9916		100.735	99.9982		100.689	99.9936
100.689	99.9932		100.818	99.9969		100.771	99.9901
100.772	99.9892		100.904	99.9981		100.852	99.9893
100.855	99.9847		100.984	99.9994		100.937	99.9895
100.938	99.9845		101.067	99.9986		101.02	99.9882
101.021	99.9871		101.151	99.9976		101.104	99.9867
101.105	99.9855		101.235	99.9992		101.187	99.9857
101.188	99.981		101.316	100		101.268	99.9855
101.27	99.9797		101.402	99.9994		101.35	99.9856
101.356	99.9815		101.484	99.9991		101.435	99.983
101.438	99.9781		101.565	100		101.517	99.9817
101.522	99.974		101.647	100.001		101.597	99.983
101.605	99.9747		101.731	100		101.682	99.9811
101.688	99.9781		101.813	100		101.765	99.9813
101.77	99.9739		101.896	100.001		101.849	99.9812
101.856	99.9678		101.981	100.001		101.932	99.9812
101.937	99.9699		102.062	100		102.013	99.9794
102.022	99.9709		102.145	100		102.095	99.9779
102.103	99.9682		102.229	100.001		102.18	99.9768
102.188	99.9631		102.312	100.002		102.264	99.9751
102.269	99.9653		102.394	100.001		102.345	99.973
102.355	99.9675		102.479	99.9999		102.43	99.9717
102.439	99.9627		102.56	100.001		102.513	99.9727
102.519	99.9589		102.643	100.002		102.594	99.9689
102.604	99.9612		102.73	100.001		102.677	99.9679
102.687	99.9632		102.811	100.001		102.762	99.9694
102.77	99.959		102.892	100.002		102.843	99.9697
102.853	99.9562		102.977	100.003		102.925	99.965
102.937	99.959		103.058	100.002		103.009	99.9641
103.019	99.9586		103.143	100.002		103.094	99.9671
103.103	99.9533		103.225	100.003		103.176	99.9671
103.188	99.9498		103.308	100.003		103.26	99.9638
103.269	99.9523		103.394	100.002		103.343	99.9621
103.354	99.9519		103.477	100.002		103.427	99.9612
103.436	99.9476		103.56	100.003		103.508	99.9586
103.519	99.9465		103.642	100.003		103.591	99.9548
103.603	99.9481		103.725	100.003		103.674	99.9553
103.684	99.9469		103.808	100.002		103.756	99.9548
103.767	99.9449		103.892	100.003		103.84	99.9538
103.851	99.9447		103.974	100.004		103.924	99.9518
103.934	99.9458		104.058	100.004		104.007	99.9505
104.02	99.9459		104.141	100.003		104.09	99.9494
104.103	99.9437		104.223	100.004		104.17	99.9472
104.185	99.9435		104.305	100.004		104.256	99.9452
104.268	99.9434		104.389	100.003		104.339	99.9443
104.353	99.9434		104.471	100.003		104.421	99.9431
104.435	99.9419		104.554	100.003		104.504	99.9427
104.52	99.9412		104.636	100.003		104.588	99.9412
104.605	99.941		104.722	100.003		104.671	99.9401
104.686	99.941		104.802	100.002		104.751	99.9415
104.768	99.9404		104.885	100.002		104.835	99.9416
104.853	99.9395		104.967	100.003		104.919	99.9392
104.936	99.9375		105.052	100.002		105.001	99.9365
105.02	99.938		105.136	100.001		105.087	99.9353
105.101	99.9357		105.218	100.003		105.168	99.9321
105.186	99.9339		105.3	100.004		105.251	99.9275
105.27	99.9349		105.383	100.002		105.334	99.925
105.35	99.9355		105.466	100.001		105.417	99.9248
105.436	99.9318		105.549	100.003		105.501	99.9216
105.516	99.9278		105.631	100.004		105.583	99.9171
105.601	99.9267		105.717	100.002		105.668	99.9141
105.686	99.928		105.798	100.002		105.75	99.9136
105.767	99.9245		105.882	100.003		105.832	99.9151
105.851	99.9218		105.964	100.004		105.915	99.9126
105.935	99.9219		106.048	100.002		105.999	99.9094
106.017	99.9243		106.13	100.002		106.083	99.9111
106.102	99.9203		106.212	100.003		106.166	99.9119
106.184	99.9165		106.296	100.003		106.249	99.909
106.267	99.9181		106.381	100.002		106.332	99.9054
106.351	99.919		106.463	100.002		106.413	99.9067
106.435	99.9156		106.547	100.003		106.498	99.9059
106.517	99.9124		106.63	100.003		106.582	99.9026
106.602	99.9146		106.712	100.002		106.665	99.9
106.683	99.9148		106.796	100.002		106.746	99.8987
106.767	99.9104		106.879	100.003		106.83	99.8968
106.848	99.9084		106.962	100.003		106.913	99.8937
106.934	99.9093		107.043	100.003		106.997	99.8923
107.017	99.9096		107.127	100.004		107.079	99.8917
107.103	99.9064		107.21	100.004		107.162	99.8875
107.185	99.9047		107.293	100.005		107.245	99.8853
107.268	99.9051		107.377	100.004		107.329	99.8846
107.351	99.9055		107.459	100.004		107.412	99.8841
107.434	99.9027		107.543	100.005		107.494	99.8814
107.517	99.9024		107.626	100.005		107.577	99.8768
107.602	99.9022		107.709	100.005		107.66	99.8756
107.685	99.9029		107.792	100.004		107.744	99.874
107.77	99.9003		107.874	100.005		107.826	99.8686
107.852	99.899		107.959	100.006		107.91	99.8653
107.934	99.899		108.042	100.006		107.993	99.8651
108.018	99.8986		108.126	100.005		108.076	99.8647
108.101	99.8963		108.209	100.005		108.16	99.8617
108.185	99.8949		108.292	100.006		108.242	99.8584
108.267	99.8938		108.374	100.006		108.326	99.8577
108.35	99.8923		108.457	100.005		108.409	99.8564
108.435	99.8894		108.541	100.006		108.493	99.8557
108.517	99.8854		108.623	100.008		108.575	99.853
108.598	99.8867		108.706	100.007		108.658	99.8518
108.683	99.8887		108.789	100.006		108.742	99.8506
108.765	99.8867		108.873	100.007		108.825	99.8491
108.849	99.8816		108.956	100.008		108.907	99.8455
108.932	99.8834		109.039	100.006		108.99	99.8415
109.015	99.8872		109.122	100.005		109.075	99.841
109.1	99.8845		109.204	100.007		109.159	99.8403
109.183	99.8806		109.288	100.007		109.241	99.8347
109.264	99.8826		109.369	100.006		109.324	99.8291
109.348	99.8845		109.455	100.006		109.409	99.8284
109.434	99.8816		109.535	100.008		109.491	99.8288
109.517	99.8761		109.619	100.008		109.572	99.8222
109.599	99.8791		109.7	100.007		109.655	99.8151
109.68	99.8818		109.785	100.007		109.739	99.8174
109.765	99.8764		109.867	100.01		109.823	99.8189
109.847	99.8733		109.95	100.01		109.904	99.8132
109.931	99.8763		110.033	100.009		109.987	99.8073
110.014	99.8776		110.117	100.01		110.071	99.8092
110.098	99.8721		110.201	100.011		110.155	99.8095
110.18	99.8695		110.284	100.011		110.236	99.8038
110.263	99.8746		110.367	100.01		110.321	99.7986
110.347	99.8774		110.45	100.011		110.402	99.8001
110.43	99.873		110.533	100.012		110.486	99.7963
110.513	99.8712		110.617	100.012		110.569	99.7884
110.598	99.874		110.697	100.011		110.654	99.7838
110.679	99.8731		110.782	100.012		110.736	99.7872
110.763	99.8697		110.867	100.012		110.817	99.7847
110.846	99.8675		110.949	100.011		110.901	99.7781
110.929	99.8699		111.03	100.012		110.985	99.7764
111.012	99.8726		111.114	100.012		111.068	99.7775
111.095	99.8684		111.196	100.013		111.153	99.7732
111.178	99.8643		111.281	100.012		111.233	99.7676
111.262	99.8662		111.364	100.012		111.317	99.7651
111.344	99.8665		111.448	100.013		111.401	99.7648
111.429	99.864		111.529	100.012		111.486	99.7597
111.512	99.8623		111.614	100.013		111.569	99.7524
111.594	99.862		111.695	100.012		111.652	99.7509
111.677	99.8646		111.779	100.012		111.734	99.7498
111.762	99.8633		111.861	100.012		111.817	99.7448
111.844	99.8607		111.945	100.012		111.899	99.7389
111.928	99.8599		112.028	100.012		111.984	99.7366
112.011	99.861		112.112	100.011		112.066	99.7345
112.092	99.858		112.196	100.012		112.15	99.7317
112.177	99.8542		112.28	100.013		112.233	99.727
112.26	99.8543		112.362	100.013		112.318	99.725
112.342	99.8558		112.446	100.012		112.398	99.7225
112.427	99.8526		112.529	100.012		112.482	99.7192
112.511	99.8493		112.611	100.014		112.564	99.7136
112.591	99.8495		112.696	100.013		112.648	99.7107
112.677	99.8518		112.777	100.013		112.731	99.7085
112.758	99.8509		112.861	100.013		112.815	99.7062
112.843	99.8454		112.944	100.013		112.899	99.7007
112.925	99.8454		113.028	100.013		112.982	99.6971
113.008	99.8497		113.112	100.012		113.064	99.698
113.091	99.8466		113.193	100.014		113.145	99.6967
113.174	99.8414		113.276	100.014		113.232	99.6923
113.257	99.8414		113.359	100.014		113.314	99.6865
113.339	99.843		113.441	100.013		113.398	99.6859
113.423	99.8414		113.526	100.015		113.48	99.6806
113.507	99.8368		113.61	100.015		113.563	99.6725
113.59	99.8371		113.694	100.014		113.646	99.6664
113.672	99.8411		113.776	100.014		113.73	99.6651
113.757	99.8381		113.86	100.014		113.812	99.6606
113.841	99.8341		113.943	100.015		113.896	99.652
113.922	99.8366		114.028	100.015		113.98	99.6482
114.005	99.8405		114.11	100.014		114.063	99.648
114.088	99.8372		114.192	100.014		114.148	99.6421
114.172	99.8331		114.277	100.014		114.23	99.6339
114.255	99.8339		114.358	100.014		114.314	99.6304
114.338	99.8356		114.443	100.014		114.397	99.6295
114.421	99.8333		114.526	100.015		114.481	99.6239
114.504	99.8297		114.61	100.014		114.564	99.6178
114.587	99.831		114.693	100.014		114.646	99.6142
114.672	99.8323		114.775	100.014		114.729	99.6118
114.754	99.8298		114.859	100.015		114.811	99.6052
114.835	99.8274		114.942	100.014		114.894	99.6
114.918	99.8279		115.026	100.014		114.979	99.5964
115.003	99.8288		115.108	100.014		115.06	99.5943
115.084	99.8259		115.191	100.014		115.145	99.5858
115.167	99.822		115.275	100.014		115.228	99.5792
115.25	99.8219		115.357	100.015		115.312	99.5762
115.334	99.8225		115.441	100.015		115.395	99.5714
115.416	99.8194		115.525	100.015		115.479	99.5643
115.501	99.8178		115.608	100.016		115.562	99.5572
115.583	99.8195		115.69	100.016		115.644	99.5536
115.667	99.8197		115.774	100.015		115.73	99.5484
115.751	99.8169		115.858	100.016		115.811	99.5388
115.835	99.8133		115.941	100.016		115.896	99.5323
115.916	99.8146		116.023	100.016		115.976	99.5282
116	99.8161		116.107	100.015		116.062	99.5232
116.083	99.8147		116.189	100.014		116.144	99.5184
116.167	99.8115		116.272	100.015		116.228	99.5132
116.25	99.8109		116.358	100.015		116.312	99.5093
116.334	99.8131		116.441	100.014		116.395	99.5041
116.417	99.8102		116.526	100.015		116.479	99.499
116.501	99.8069		116.608	100.016		116.563	99.4921
116.583	99.8066		116.691	100.015		116.644	99.4862
116.666	99.8088		116.775	100.015		116.727	99.4838
116.75	99.8069		116.857	100.016		116.812	99.476
116.831	99.804		116.941	100.015		116.896	99.4664
116.917	99.8039		117.024	100.015		116.977	99.462
116.998	99.8062		117.108	100.014		117.061	99.4595
117.081	99.8044		117.192	100.014		117.144	99.4517
117.165	99.7989		117.274	100.014		117.227	99.4428
117.249	99.8015		117.357	100.013		117.31	99.4387
117.331	99.8044		117.442	100.013		117.394	99.4363
117.415	99.8006		117.524	100.014		117.477	99.4272
117.499	99.7963		117.608	100.015		117.559	99.4149
117.581	99.7996		117.692	100.015		117.643	99.4107
117.664	99.8031		117.774	100.015		117.726	99.4087
117.747	99.7989		117.857	100.016		117.809	99.3974
117.831	99.7953		117.939	100.016		117.893	99.3863
117.913	99.799		118.022	100.015		117.977	99.3857
117.996	99.801		118.107	100.015		118.059	99.3829
118.079	99.7958		118.19	100.016		118.142	99.3701
118.161	99.7931		118.275	100.016		118.225	99.36
118.246	99.7967		118.356	100.016		118.308	99.3578
118.328	99.7973		118.44	100.017		118.391	99.3526
118.414	99.7925		118.524	100.017		118.475	99.3402
118.497	99.79		118.607	100.016		118.558	99.33
118.581	99.7948		118.689	100.016		118.642	99.3274
118.663	99.7948		118.774	100.016		118.724	99.3214
118.747	99.7894		118.857	100.016		118.809	99.3106
118.829	99.7874		118.938	100.016		118.891	99.3002
118.914	99.7913		119.022	100.015		118.977	99.2977
118.997	99.7903		119.106	100.015		119.059	99.2907
119.079	99.787		119.189	100.014		119.141	99.2791
119.165	99.7856		119.271	100.015		119.225	99.2717
119.246	99.7894		119.356	100.015		119.308	99.2689
119.329	99.7892		119.439	100.016		119.391	99.261
119.414	99.7847		119.523	100.016		119.475	99.2489
119.497	99.7833		119.606	100.017		119.559	99.2411
119.579	99.7866		119.69	100.016		119.642	99.2381
119.662	99.786		119.772	100.017		119.725	99.23
119.747	99.7814		119.858	100.017		119.809	99.2185
119.828	99.7796		119.94	100.018		119.891	99.2107
119.911	99.782		120.025	100.018		119.974	99.2059
119.995	99.7838		120.106	100.018		120.056	99.1984
120.078	99.7795		120.191	100.018		120.141	99.1871
120.162	99.778		120.274	100.019		120.223	99.1786
120.245	99.7798		120.358	100.018		120.309	99.1716
120.328	99.7788		120.441	100.018		120.392	99.1606
120.412	99.775		120.524	100.019		120.474	99.1496
120.495	99.773		120.608	100.02		120.558	99.1423
120.578	99.7764		120.69	100.02		120.642	99.1344
120.661	99.7772		120.774	100.019		120.722	99.1236
120.746	99.773		120.857	100.019		120.807	99.1152
120.829	99.7711		120.939	100.02		120.89	99.1099
120.911	99.7753		121.024	100.019		120.973	99.1014
120.995	99.7752		121.107	100.019		121.055	99.0929
121.078	99.7719		121.19	100.019		121.141	99.0822
121.163	99.7694		121.274	100.019		121.224	99.0718
121.246	99.7716		121.357	100.019		121.305	99.0657
121.329	99.7716		121.44	100.019		121.39	99.0581
121.411	99.7679		121.523	100.02		121.472	99.047
121.497	99.7659		121.608	100.02		121.556	99.0379
121.578	99.7695		121.69	100.019		121.641	99.0302
121.661	99.7698		121.773	100.02		121.722	99.0204
121.745	99.7651		121.855	100.02		121.804	99.0082
121.828	99.7633		121.941	100.02		121.89	98.9958
121.912	99.7654		122.021	100.02		121.973	98.9878
121.995	99.7637		122.106	100.02		122.056	98.9786
122.079	99.759		122.19	100.021		122.141	98.965
122.162	99.7583		122.272	100.02		122.222	98.9538
122.246	99.7617		122.356	100.02		122.307	98.945
122.326	99.7621		122.441	100.021		122.391	98.9356
122.41	99.7565		122.524	100.021		122.472	98.9229
122.493	99.7549		122.607	100.021		122.556	98.9133
122.578	99.7577		122.689	100.021		122.638	98.9057
122.662	99.757		122.772	100.02		122.722	98.893
122.746	99.7523		122.856	100.02		122.805	98.8769
122.828	99.7518		122.939	100.02		122.889	98.8661
122.911	99.7555		123.022	100.02		122.971	98.8583
122.993	99.754		123.107	100.021		123.055	98.8468
123.077	99.7499		123.191	100.021		123.138	98.8328
123.161	99.75		123.273	100.02		123.222	98.8259
123.245	99.7521		123.358	100.02		123.306	98.82
123.327	99.7473		123.439	100.02		123.389	98.806
123.411	99.7437		123.523	100.021		123.47	98.793
123.494	99.7433		123.606	100.02		123.556	98.7853
123.578	99.7452		123.69	100.02		123.636	98.7765
123.661	99.7422		123.773	100.021		123.722	98.7623
123.743	99.7392		123.858	100.022		123.805	98.7502
123.829	99.7406		123.941	100.022		123.889	98.7416
123.91	99.74		124.024	100.021		123.97	98.7325
123.993	99.7382		124.106	100.022		124.055	98.7185
124.079	99.7358		124.191	100.022		124.139	98.7054
124.16	99.7349		124.274	100.022		124.223	98.6979
124.243	99.7343		124.356	100.021		124.304	98.6889
124.326	99.7324		124.441	100.021		124.388	98.6717
124.411	99.7313		124.523	100.021		124.473	98.6579
124.492	99.7307		124.606	100.021		124.555	98.6483
124.576	99.7294		124.689	100.021		124.639	98.6376
124.659	99.7285		124.774	100.022		124.723	98.6224
124.743	99.7281		124.855	100.021		124.805	98.6092
124.828	99.7277		124.94	100.022		124.89	98.5979
124.91	99.7283		125.024	100.021		124.973	98.5899
124.994	99.7259		125.105	100.021		125.057	98.5768
125.076	99.7244		125.19	100.021		125.139	98.5632
125.159	99.7234		125.271	100.021		125.222	98.5536
125.242	99.7234		125.356	100.021		125.307	98.5426
125.326	99.7235		125.44	100.02		125.389	98.5282
125.409	99.7239		125.522	100.02		125.474	98.5131
125.494	99.7245		125.605	100.02		125.556	98.5008
125.577	99.7239		125.688	100.019		125.638	98.4899
125.662	99.7234		125.772	100.02		125.723	98.4778
125.743	99.7216		125.855	100.02		125.807	98.4627
125.826	99.7211		125.938	100.019		125.889	98.4502
125.909	99.7221		126.022	100.019		125.971	98.4399
125.993	99.7227		126.104	100.019		126.057	98.4269
126.076	99.7201		126.189	100.019		126.14	98.4112
126.158	99.7192		126.273	100.018		126.221	98.3991
126.242	99.7204		126.357	100.018		126.306	98.3899
126.326	99.7201		126.44	100.017		126.388	98.3783
126.41	99.7166		126.524	100.017		126.472	98.3605
126.49	99.7157		126.607	100.016		126.555	98.3461
126.576	99.7166		126.69	100.016		126.638	98.3355
126.66	99.7158		126.772	100.016		126.722	98.3221
126.743	99.7138		126.858	100.016		126.806	98.3063
126.825	99.7129		126.939	100.017		126.89	98.2947
126.911	99.7135		127.025	100.017		126.972	98.2845
126.993	99.7135		127.107	100.017		127.055	98.2704
127.075	99.7111		127.19	100.017		127.139	98.2547
127.158	99.7107		127.273	100.017		127.223	98.2426
127.241	99.7122		127.356	100.017		127.307	98.2306
127.323	99.7119		127.44	100.017		127.39	98.2133
127.406	99.7087		127.524	100.017		127.472	98.1981
127.489	99.7082		127.606	100.017		127.556	98.1879
127.573	99.7083		127.691	100.017		127.641	98.1763
127.657	99.7062		127.775	100.017		127.725	98.16
127.739	99.7037		127.857	100.018		127.807	98.144
127.822	99.7052		127.941	100.018		127.889	98.1325
127.907	99.7078		128.024	100.018		127.974	98.1183
127.989	99.7048		128.107	100.018		128.056	98.1033
128.071	99.7025		128.191	100.019		128.14	98.0897
128.157	99.7033		128.276	100.019		128.222	98.0768
128.241	99.7031		128.357	100.019		128.305	98.0629
128.323	99.7016		128.441	100.019		128.389	98.0501
128.405	99.6995		128.525	100.019		128.474	98.0382
128.489	99.7009		128.609	100.019		128.556	98.0252
128.57	99.7006		128.691	100.019		128.639	98.0126
128.655	99.6975		128.774	100.019		128.723	98.0001
128.739	99.6951		128.858	100.019		128.807	97.9844
128.822	99.6959		128.94	100.018		128.889	97.9727
128.905	99.6965		129.025	100.018		128.972	97.9596
128.987	99.693		129.107	100.019		129.058	97.9459
129.071	99.6898		129.192	100.019		129.14	97.9302
129.153	99.6898		129.274	100.018		129.224	97.9163
129.237	99.6894		129.359	100.019		129.306	97.906
129.32	99.6871		129.441	100.019		129.391	97.8923
129.405	99.6857		129.526	100.019		129.473	97.8755
129.488	99.6875		129.609	100.019		129.559	97.8651
129.57	99.687		129.69	100.019		129.642	97.8544
129.653	99.6835		129.775	100.019		129.722	97.8383
129.736	99.6808		129.855	100.019		129.808	97.823
129.82	99.6825		129.941	100.019		129.891	97.8112
129.903	99.6825		130.025	100.019		129.973	97.801
129.987	99.6805		130.108	100.02		130.057	97.7844
130.07	99.6786		130.189	100.021		130.139	97.7684
130.152	99.6787		130.275	100.02		130.224	97.7605
130.235	99.6776		130.357	100.021		130.307	97.7496
130.319	99.6763		130.441	100.021		130.39	97.7298
130.402	99.6738		130.523	100.02		130.472	97.7124
130.486	99.6736		130.606	100.019		130.556	97.7045
130.568	99.6728		130.689	100.02		130.64	97.693
130.651	99.6707		130.774	100.02		130.723	97.672
130.734	99.6693		130.856	100.019		130.807	97.6573
130.817	99.6707		130.938	100.019		130.891	97.6498
130.901	99.6707		131.022	100.02		130.972	97.6362
130.984	99.6676		131.105	100.021		131.057	97.6157
131.068	99.6669		131.189	100.02		131.14	97.6044
131.152	99.6662		131.272	100.02		131.225	97.5987
131.233	99.6652		131.354	100.02		131.308	97.5835
131.318	99.6642		131.439	100.021		131.391	97.5606
131.399	99.6631		131.523	100.021		131.474	97.5469
131.483	99.6629		131.605	100.021		131.557	97.5405
131.567	99.6635		131.688	100.022		131.64	97.5241
131.651	99.6621		131.772	100.022		131.723	97.5032
131.733	99.659		131.854	100.022		131.807	97.4929
131.817	99.6589		131.937	100.022		131.89	97.4839
131.901	99.6582		132.02	100.022		131.973	97.4682
131.981	99.6546		132.106	100.023		132.056	97.4496
132.067	99.6524		132.187	100.023		132.14	97.438
132.149	99.6536		132.27	100.022		132.223	97.43
132.233	99.6526		132.354	100.022		132.304	97.4176
132.317	99.6488		132.438	100.023		132.389	97.3983
132.4	99.6473		132.518	100.023		132.472	97.386
132.484	99.6498		132.603	100.023		132.554	97.3789
132.567	99.6502		132.687	100.022		132.637	97.364
132.649	99.6465		132.767	100.022		132.722	97.3455
132.734	99.6466		132.853	100.022		132.803	97.3347
132.817	99.6491		132.935	100.022		132.887	97.3264
132.899	99.6471		133.018	100.022		132.97	97.314
132.983	99.6419		133.103	100.023		133.054	97.2955
133.068	99.6399		133.185	100.022		133.136	97.2816
133.148	99.6416		133.266	100.022		133.22	97.2743
133.231	99.6388		133.35	100.022		133.303	97.2614
133.316	99.6336		133.434	100.022		133.385	97.244
133.397	99.6343		133.514	100.022		133.468	97.23
133.482	99.6353		133.601	100.021		133.553	97.2246
133.565	99.6327		133.684	100.02		133.636	97.2134
133.649	99.6288		133.767	100.02		133.718	97.1961
133.733	99.6304		133.85	100.021		133.8	97.1825
133.815	99.6309		133.933	100.021		133.886	97.1748
133.899	99.6287		134.015	100.021		133.967	97.1627
133.982	99.6261		134.098	100.021		134.049	97.1422
134.065	99.6254		134.182	100.022		134.133	97.1301
134.148	99.6257		134.265	100.022		134.215	97.1271
134.232	99.6242		134.347	100.021		134.299	97.1154
134.314	99.6232		134.43	100.021		134.381	97.095
134.397	99.6231		134.514	100.02		134.465	97.086
134.481	99.6231		134.596	100.019		134.548	97.0847
134.563	99.6212		134.678	100.019		134.631	97.0725
134.647	99.6191		134.762	100.019		134.715	97.0537
134.731	99.6195		134.845	100.019		134.796	97.0463
134.814	99.6196		134.929	100.019		134.88	97.0448
134.899	99.6196		135.011	100.018		134.963	97.031
134.982	99.6163		135.096	100.019		135.047	97.0137
135.064	99.6159		135.177	100.019		135.129	97.005
135.146	99.6151		135.262	100.019		135.213	97.0028
135.23	99.6133		135.344	100.018		135.296	96.9907
135.311	99.6113		135.427	100.018		135.378	96.9718
135.395	99.6106		135.51	100.019		135.46	96.9656
135.479	99.6111		135.592	100.019		135.545	96.9632
135.562	99.61		135.676	100.018		135.627	96.9488
135.645	99.6068		135.759	100.018		135.71	96.9328
135.727	99.6068		135.842	100.019		135.794	96.926
135.809	99.6077		135.925	100.019		135.877	96.9214
135.893	99.6068		136.01	100.019		135.96	96.9079
135.977	99.6038		136.093	100.019		136.044	96.8949
136.061	99.6031		136.176	100.019		136.127	96.8888
136.143	99.6047		136.259	100.019		136.209	96.8816
136.227	99.6032		136.341	100.018		136.294	96.8699
136.311	99.6		136.425	100.019		136.374	96.8602
136.392	99.5988		136.507	100.02		136.459	96.853
136.476	99.6002		136.592	100.019		136.541	96.8451
136.559	99.5989		136.674	100.019		136.626	96.8363
136.641	99.5956		136.756	100.02		136.708	96.8267
136.726	99.5941		136.839	100.02		136.792	96.8182
136.808	99.5951		136.922	100.02		136.873	96.8123
136.892	99.5941		137.006	100.02		136.956	96.8028
136.976	99.5912		137.088	100.021		137.039	96.7944
137.058	99.5885		137.174	100.02		137.125	96.7886
137.141	99.5895		137.257	100.019		137.207	96.7842
137.224	99.5889		137.339	100.02		137.291	96.7793
137.31	99.5854		137.423	100.02		137.371	96.7687
137.393	99.5836		137.505	100.019		137.457	96.7612
137.474	99.5853		137.588	100.018		137.539	96.7584
137.558	99.5845		137.671	100.019		137.622	96.7474
137.643	99.5811		137.754	100.019		137.706	96.7346
137.724	99.5771		137.839	100.019		137.789	96.7292
137.807	99.5777		137.92	100.019		137.869	96.7249
137.89	99.5785		138.003	100.02		137.955	96.7154
137.973	99.5755		138.087	100.019		138.038	96.7036
138.057	99.5729		138.171	100.02		138.124	96.7
138.14	99.5734		138.255	100.019		138.206	96.6983
138.224	99.5746		138.338	100.019		138.289	96.689
138.309	99.573		138.42	100.019		138.373	96.6787
138.39	99.5696		138.504	100.019		138.455	96.6757
138.474	99.5702		138.589	100.019		138.538	96.673
138.557	99.5724		138.671	100.019		138.623	96.6617
138.639	99.568		138.754	100.019		138.703	96.6506
138.723	99.5644		138.837	100.018		138.786	96.6453
138.807	99.5652		138.919	100.018		138.869	96.6403
138.888	99.5669		139.003	100.018		138.954	96.6287
138.971	99.5621		139.089	100.018		139.038	96.6185
139.054	99.56		139.17	100.018		139.12	96.6162
139.139	99.5616		139.254	100.018		139.202	96.6131
139.222	99.5634		139.337	100.018		139.284	96.6025
139.304	99.5593		139.42	100.018		139.37	96.5959
139.388	99.5571		139.505	100.018		139.452	96.5947
139.47	99.5598		139.587	100.017		139.536	96.591
139.555	99.5583		139.669	100.017		139.618	96.5803
139.637	99.5531		139.751	100.018		139.702	96.5749
139.721	99.5509		139.835	100.019		139.785	96.5758
139.805	99.5536		139.918	100.018		139.869	96.5725
139.888	99.5535		140.001	100.018		139.95	96.5624
139.97	99.5474		140.086	100.018		140.035	96.559
140.053	99.5458		140.169	100.018		140.117	96.5587
140.136	99.5483		140.251	100.017		140.2	96.5549
140.219	99.5456		140.335	100.018		140.284	96.5454
140.302	99.542		140.419	100.019		140.365	96.5405
140.386	99.5398		140.501	100.018		140.452	96.5377
140.471	99.5404		140.586	100.018		140.534	96.5333
140.553	99.5393		140.668	100.018		140.616	96.5251
140.636	99.5357		140.751	100.017		140.701	96.5205
140.719	99.5345		140.835	100.017		140.784	96.5196
140.803	99.5351		140.919	100.017		140.867	96.515
140.886	99.534		141	100.018		140.951	96.5065
140.97	99.5305		141.084	100.018		141.033	96.5031
141.054	99.5279		141.167	100.017		141.118	96.5
141.137	99.5291		141.25	100.017		141.199	96.4962
141.218	99.5281		141.335	100.018		141.283	96.4877
141.303	99.5259		141.417	100.018		141.367	96.4825
141.385	99.5227		141.501	100.018		141.448	96.4819
141.467	99.5246		141.584	100.018		141.534	96.4782
141.551	99.525		141.667	100.019		141.618	96.4704
141.634	99.5224		141.75	100.019		141.7	96.4639
141.716	99.5225		141.831	100.018		141.784	96.4648
141.8	99.5237		141.915	100.018		141.868	96.4632
141.884	99.5233		141.998	100.018		141.952	96.4531
141.967	99.5204		142.083	100.018		142.033	96.4482
142.05	99.5186		142.167	100.017		142.117	96.4485
142.133	99.5191		142.248	100.017		142.201	96.4455
142.216	99.5179		142.332	100.017		142.283	96.4376
142.298	99.5142		142.416	100.017		142.366	96.434
142.383	99.5107		142.5	100.017		142.449	96.4335
142.466	99.5116		142.584	100.016		142.535	96.4305
142.548	99.5078		142.666	100.016		142.615	96.4232
142.634	99.5011		142.748	100.017		142.7	96.4173
142.716	99.4995		142.831	100.018		142.784	96.4161
142.799	99.5005		142.915	100.017		142.866	96.4134
142.883	99.4985		142.999	100.017		142.949	96.4091
142.964	99.4938		143.08	100.017		143.032	96.4066
143.047	99.4938		143.165	100.017		143.116	96.4066
143.132	99.4948		143.246	100.016		143.199	96.401
143.214	99.4924		143.331	100.016		143.281	96.3943
143.298	99.4881		143.414	100.017		143.365	96.3922
143.382	99.4867		143.498	100.016		143.449	96.3928
143.464	99.4885		143.581	100.016		143.53	96.3904
143.549	99.4847		143.665	100.016		143.613	96.3859
143.631	99.4817		143.747	100.017		143.698	96.3854
143.715	99.4812		143.831	100.017		143.78	96.3846
143.797	99.4827		143.915	100.016		143.865	96.3799
143.88	99.4797		143.997	100.016		143.947	96.3738
143.963	99.4765		144.081	100.016		144.031	96.3701
144.046	99.4759		144.164	100.015		144.112	96.3691
144.129	99.477		144.245	100.015		144.197	96.3657
144.213	99.4746		144.33	100.015		144.279	96.359
144.295	99.473		144.413	100.016		144.362	96.3563
144.377	99.4726		144.496	100.015		144.446	96.356
144.463	99.4734		144.579	100.015		144.527	96.3527
144.546	99.4715		144.662	100.016		144.613	96.3465
144.629	99.4697		144.745	100.016		144.697	96.3433
144.712	99.4683		144.83	100.015		144.779	96.3426
144.794	99.469		144.912	100.016		144.861	96.3414
144.878	99.4706		144.994	100.016		144.945	96.3336
144.96	99.4685		145.08	100.016		145.028	96.3293
145.043	99.4673		145.162	100.016		145.11	96.3305
145.127	99.4687		145.245	100.016		145.193	96.3299
145.21	99.4689		145.327	100.017		145.276	96.325
145.293	99.4654		145.413	100.016		145.358	96.3217
145.379	99.462		145.493	100.016		145.442	96.3223
145.462	99.4633		145.578	100.016		145.527	96.3204
145.545	99.4633		145.662	100.016		145.609	96.3131
145.627	99.4593		145.746	100.015		145.69	96.3084
145.709	99.4564		145.827	100.016		145.776	96.3094
145.794	99.4577		145.912	100.016		145.857	96.3096
145.876	99.4576		145.994	100.015		145.939	96.3017
145.959	99.4531		146.079	100.016		146.025	96.2972
146.043	99.449		146.16	100.016		146.108	96.3013
146.127	99.4501		146.245	100.016		146.192	96.3013
146.211	99.45		146.326	100.016		146.275	96.2949
146.293	99.445		146.41	100.016		146.356	96.2908
146.376	99.4424		146.493	100.016		146.44	96.2944
146.46	99.4453		146.579	100.015		146.525	96.2951
146.542	99.4453		146.662	100.014		146.607	96.2887
146.626	99.4392		146.743	100.015		146.69	96.2852
146.709	99.4373		146.827	100.016		146.775	96.2872
146.792	99.4402		146.911	100.015		146.858	96.285
146.875	99.4393		146.992	100.014		146.942	96.2784
146.958	99.4322		147.076	100.015		147.024	96.2755
147.042	99.4314		147.158	100.016		147.108	96.2773
147.127	99.4341		147.242	100.015		147.19	96.2736
147.21	99.4338		147.327	100.014		147.273	96.2674
147.293	99.4284		147.409	100.015		147.355	96.2658
147.376	99.427		147.494	100.015		147.439	96.2676
147.458	99.4313		147.574	100.013		147.521	96.2663
147.544	99.4304		147.658	100.013		147.607	96.2633
147.626	99.424		147.742	100.014		147.689	96.2613
147.709	99.4232		147.825	100.014		147.771	96.2619
147.793	99.4254		147.909	100.013		147.856	96.2586
147.876	99.4247		147.992	100.013		147.939	96.2553
147.96	99.4202		148.073	100.014		148.022	96.252
148.043	99.4169		148.157	100.013		148.104	96.2499
148.125	99.4179		148.241	100.013		148.19	96.2474
148.21	99.4182		148.324	100.013		148.272	96.2419
148.293	99.4131		148.408	100.014		148.354	96.237
148.373	99.4098		148.49	100.013		148.437	96.2377
148.459	99.4123		148.575	100.012		148.52	96.2365
148.54	99.4133		148.659	100.013		148.604	96.23
148.624	99.4074		148.741	100.013		148.688	96.2268
148.708	99.4051		148.824	100.013		148.769	96.2276
148.792	99.4074		148.909	100.012		148.853	96.2264
148.874	99.4074		148.99	100.013		148.935	96.22
148.957	99.4026		149.074	100.013		149.02	96.2172
149.041	99.401		149.156	100.013		149.103	96.2177
149.125	99.4027		149.241	100.013		149.186	96.2164
149.207	99.4037		149.323	100.013		149.268	96.2112
149.291	99.397		149.405	100.012		149.352	96.2066
149.373	99.3938		149.492	100.012		149.437	96.2093
149.457	99.3977		149.573	100.013		149.518	96.2093
149.539	99.3975		149.655	100.013		149.601	96.2047
149.622	99.3916		149.741	100.013		149.685	96.2021
149.708	99.3886		149.822	100.013		149.769	96.203
149.789	99.3916		149.907	100.012		149.851	96.2027
149.874	99.3909		149.99	100.012		149.934	96.1966
149.957	99.3853		150.073	100.013		150.019	96.1931
150.038	99.3845		150.155	100.013		150.101	96.1943
150.122	99.3893		150.24	100.012		150.184	96.1937
150.205	99.3864		150.322	100.012		150.266	96.1865
150.29	99.3798		150.407	100.012		150.35	96.1827
150.372	99.3789		150.491	100.012		150.432	96.1827
150.457	99.3811		150.573	100.011		150.517	96.1818
150.539	99.3787		150.658	100.01		150.598	96.1775
150.623	99.3741		150.74	100.012		150.682	96.1757
150.707	99.3748		150.823	100.012		150.765	96.1765
150.79	99.3747		150.906	100.011		150.847	96.1757
150.875	99.3725		150.99	100.01		150.933	96.1715
150.957	99.3687		151.075	100.01		151.017	96.1694
151.04	99.3674		151.155	100.011		151.1	96.1696
151.124	99.3674		151.239	100.01		151.183	96.1681
151.208	99.3659		151.322	100.011		151.264	96.1636
151.289	99.3624		151.405	100.011		151.349	96.1603
151.371	99.3628		151.489	100.011		151.431	96.1593
151.455	99.3646		151.573	100.01		151.514	96.159
151.539	99.3626		151.656	100.009		151.599	96.1557
151.622	99.3592		151.738	100.011		151.68	96.1519
151.706	99.3585		151.822	100.01		151.762	96.1521
151.789	99.3589		151.905	100.01		151.846	96.1516
151.872	99.3589		151.987	100.01		151.928	96.1485
151.956	99.355		152.07	100.011		152.012	96.1464
152.039	99.353		152.154	100.01		152.096	96.1473
152.121	99.3523		152.238	100.008		152.18	96.1464
152.206	99.3522		152.321	100.008		152.262	96.1402
152.289	99.3486		152.402	100.008		152.346	96.1356
152.371	99.3471		152.486	100.007		152.428	96.1363
152.454	99.3473		152.571	100.006		152.511	96.1344
152.538	99.3451		152.654	100.007		152.594	96.13
152.622	99.3438		152.738	100.007		152.678	96.1259
152.702	99.3415		152.821	100.006		152.76	96.1264
152.788	99.3412		152.906	100.005		152.846	96.1258
152.87	99.3407		152.987	100.006		152.928	96.1242
152.953	99.3386		153.073	100.007		153.011	96.1196
153.038	99.3387		153.152	100.006		153.095	96.1194
153.118	99.3389		153.238	100.006		153.178	96.1205
153.203	99.3383		153.321	100.006		153.262	96.115
153.286	99.3341		153.404	100.006		153.344	96.1108
153.369	99.3311		153.487	100.006		153.429	96.1129
153.454	99.3343		153.57	100.006		153.511	96.1131
153.537	99.3332		153.654	100.005		153.593	96.105
153.619	99.3286		153.737	100.005		153.678	96.1001
153.704	99.3269		153.82	100.006		153.76	96.1008
153.787	99.3291		153.904	100.006		153.843	96.0987
153.87	99.3278		153.985	100.006		153.927	96.0909
153.953	99.3235		154.069	100.006		154.01	96.0864
154.037	99.3207		154.153	100.007		154.091	96.0894
154.12	99.3225		154.236	100.006		154.175	96.0905
154.202	99.3208		154.32	100.005		154.259	96.0854
154.284	99.3141		154.404	100.006		154.341	96.0806
154.368	99.313		154.487	100.006		154.425	96.0834
154.45	99.3163		154.569	100.005		154.509	96.0833
154.534	99.3159		154.651	100.004		154.591	96.0765
154.616	99.3104		154.737	100.005		154.675	96.0724
154.7	99.3084		154.82	100.005		154.758	96.0741
154.784	99.3108		154.903	100.004		154.84	96.0727
154.867	99.3109		154.986	100.004		154.922	96.0675
154.948	99.3056		155.068	100.005		155.005	96.0638
155.033	99.3048		155.152	100.004		155.088	96.0641
155.117	99.3062		155.236	100.003		155.175	96.0638
155.198	99.3042		155.319	100.003		155.257	96.058
155.282	99.2992		155.402	100.004		155.339	96.0531
155.365	99.2955		155.485	100.003		155.421	96.0551
155.448	99.2986		155.567	100.002		155.506	96.0549
155.531	99.2966		155.651	100.003		155.587	96.0502
155.615	99.2928		155.736	100.003		155.671	96.0476
155.698	99.2921		155.818	100.003		155.754	96.0496
155.78	99.2933		155.901	100.002		155.838	96.0478
155.862	99.2922		155.984	100.003		155.922	96.0428
155.946	99.2867		156.07	100.004		156.004	96.0392
156.028	99.2863		156.153	100.002		156.087	96.0406
156.111	99.2874		156.235	100.001		156.17	96.0416
156.195	99.2858		156.318	100.002		156.253	96.0387
156.278	99.2835		156.403	100.002		156.336	96.036
156.361	99.2824		156.486	100		156.418	96.0351
156.444	99.282		156.568	99.9999		156.501	96.0346
156.528	99.2795		156.651	100.001		156.586	96.0287
156.612	99.2754		156.734	100		156.669	96.0242
156.693	99.274		156.818	100		156.754	96.0259
156.776	99.2734		156.9	100		156.833	96.0245
156.86	99.2719		156.985	100.001		156.919	96.0198
156.944	99.269		157.067	100.002		157.002	96.018
157.026	99.2677		157.151	100.001		157.084	96.0207
157.111	99.2672		157.235	100.001		157.169	96.0195
157.192	99.2645		157.316	100.001		157.252	96.0142
157.277	99.259		157.402	100.001		157.335	96.0115
157.359	99.2581		157.484	100.002		157.419	96.0123
157.444	99.2603		157.568	100.002		157.501	96.0113
157.525	99.2581		157.651	100.002		157.585	96.0067
157.611	99.2558		157.733	100.002		157.666	96.0049
157.692	99.2547		157.817	100.001		157.75	96.0065
157.775	99.2542		157.9	100		157.833	96.0045
157.86	99.2518		157.984	100.001		157.917	95.9998
157.942	99.2485		158.067	100.001		157.999	95.9993
158.026	99.2476		158.148	100		158.083	95.9997
158.108	99.2466		158.234	99.9996		158.166	95.9954
158.194	99.2462		158.316	100		158.249	95.9904
158.277	99.2441		158.4	100		158.333	95.9904
158.36	99.2433		158.483	99.9991		158.417	95.9909
158.444	99.2439		158.567	99.9984		158.5	95.9867
158.525	99.2424		158.649	99.9989		158.582	95.9822
158.609	99.2387		158.732	99.9996		158.665	95.9824
158.692	99.2373		158.816	99.9985		158.748	95.9827
158.776	99.2379		158.899	99.9975		158.832	95.9781
158.859	99.2381		158.982	99.9985		158.916	95.9746
158.943	99.2343		159.065	99.9985		158.998	95.9747
159.026	99.2332		159.149	99.9968		159.081	95.9748
159.108	99.2339		159.233	99.9969		159.163	95.9715
159.192	99.2313		159.317	99.9992		159.249	95.9654
159.275	99.228		159.398	99.9992		159.332	95.9641
159.359	99.2284		159.481	99.9978		159.414	95.9663
159.443	99.2289		159.565	99.9978		159.499	95.9637
159.526	99.2262		159.647	99.9989		159.58	95.957
159.608	99.2239		159.732	99.998		159.664	95.9563
159.693	99.2228		159.813	99.9963		159.747	95.9573
159.774	99.2232		159.898	99.9966		159.83	95.954
159.859	99.221		159.981	99.9972		159.913	95.9458
159.943	99.2204		160.063	99.9958		159.998	95.9437
160.027	99.2205		160.148	99.9948		160.079	95.9472
160.11	99.2197		160.231	99.994		160.163	95.9452
160.192	99.2166		160.313	99.9942		160.247	95.9377
160.277	99.2154		160.397	99.9931		160.33	95.937
160.36	99.2143		160.479	99.9922		160.413	95.9398
160.443	99.2123		160.563	99.9921		160.496	95.9368
160.526	99.2085		160.646	99.9921		160.58	95.9302
160.61	99.2068		160.73	99.9915		160.662	95.9284
160.693	99.2066		160.812	99.9913		160.744	95.9305
160.778	99.2048		160.895	99.9917		160.831	95.9274
160.863	99.201		160.978	99.9912		160.915	95.9217
160.944	99.2009		161.062	99.9914		160.996	95.9205
161.028	99.2009		161.145	99.991		161.08	95.9219
161.111	99.2001		161.229	99.9909		161.161	95.9198
161.195	99.1976		161.312	99.9908		161.245	95.9139
161.279	99.1957		161.395	99.9909		161.329	95.9135
161.364	99.1956		161.479	99.991		161.411	95.9158
161.445	99.1934		161.563	99.9903		161.496	95.9125
161.529	99.1918		161.644	99.9907		161.578	95.9057
161.612	99.1899		161.728	99.991		161.662	95.9074
161.697	99.1893		161.81	99.9906		161.744	95.9073
161.781	99.1889		161.894	99.9907		161.829	95.9029
161.862	99.1882		161.979	99.9905		161.91	95.8984
161.946	99.1852		162.061	99.9916		161.993	95.8976
162.029	99.1845		162.144	99.9909		162.077	95.8963
162.113	99.1828		162.227	99.9891		162.162	95.8913
162.196	99.1815		162.31	99.9901		162.245	95.888
162.28	99.1798		162.394	99.9906		162.328	95.8905
162.362	99.1781		162.476	99.9893		162.41	95.8898
162.445	99.1768		162.56	99.9882		162.494	95.8859
162.528	99.1751		162.643	99.9889		162.577	95.8841
162.611	99.1736		162.726	99.9902		162.659	95.8842
162.694	99.1716		162.809	99.9886		162.744	95.8833
162.777	99.1698		162.893	99.9874		162.826	95.8785
162.86	99.1684		162.977	99.989		162.91	95.8747
162.941	99.1666		163.059	99.9901		162.994	95.8724
163.026	99.1636		163.143	99.9882		163.075	95.872
163.107	99.1611		163.226	99.9881		163.16	95.8672
163.192	99.1604		163.312	99.9894		163.243	95.8644
163.274	99.1593		163.392	99.9892		163.326	95.8633
163.357	99.158		163.475	99.9875		163.411	95.8636
163.441	99.1576		163.56	99.987		163.491	95.8598
163.525	99.157		163.643	99.9879		163.575	95.8537
163.607	99.1574		163.725	99.9869		163.659	95.8528
163.69	99.1562		163.808	99.9854		163.741	95.8534
163.773	99.1541		163.893	99.9854		163.824	95.848
163.855	99.1532		163.975	99.9863		163.907	95.8432
163.938	99.1523		164.06	99.9855		163.99	95.8423
164.02	99.1505		164.142	99.984		164.073	95.8438
164.103	99.1457		164.226	99.9833		164.157	95.8409
164.187	99.1462		164.31	99.9839		164.239	95.8358
164.27	99.1491		164.391	99.9836		164.323	95.8359
164.353	99.1472		164.475	99.9826		164.408	95.8376
164.436	99.1427		164.56	99.9825		164.49	95.8342
164.52	99.1422		164.642	99.9829		164.572	95.828
164.603	99.1436		164.725	99.9824		164.656	95.8284
164.686	99.1414		164.808	99.9816		164.739	95.8295
164.77	99.1363		164.893	99.9823		164.823	95.8241
164.852	99.135		164.976	99.9829		164.905	95.8192
164.933	99.1372		165.061	99.9827		164.988	95.8202
165.018	99.1346		165.142	99.9832		165.071	95.8197
165.101	99.1295		165.225	99.9824		165.156	95.8145
165.181	99.1292		165.31	99.983		165.239	95.8091
165.267	99.1312		165.394	99.9833		165.322	95.8096
165.349	99.1291		165.473	99.9825		165.405	95.8079
165.432	99.1257		165.557	99.9818		165.488	95.804
165.515	99.1272		165.641	99.9823		165.572	95.7994
165.598	99.1277		165.725	99.9831		165.654	95.7984
165.681	99.1236		165.806	99.9826		165.738	95.7995
165.763	99.119		165.89	99.981		165.822	95.795
165.847	99.1182		165.974	99.9818		165.905	95.791
165.93	99.1175		166.057	99.9828		165.988	95.7905
166.013	99.1128		166.142	99.9819		166.07	95.7905
166.097	99.1085		166.224	99.9807		166.153	95.7871
166.179	99.1089		166.307	99.9814		166.239	95.7838
166.265	99.1076		166.39	99.9819		166.321	95.7826
166.347	99.1033		166.472	99.9802		166.405	95.7812
166.43	99.1004		166.555	99.9797		166.488	95.7782
166.514	99.1018		166.64	99.9815		166.57	95.7743
166.596	99.1037		166.721	99.9821		166.655	95.7731
166.68	99.1017		166.805	99.98		166.737	95.7736
166.763	99.0992		166.889	99.9786		166.82	95.7686
166.844	99.0998		166.972	99.9801		166.903	95.7641
166.931	99.1014		167.056	99.9802		166.986	95.7602
167.014	99.0979		167.139	99.978		167.07	95.7608
167.098	99.0943		167.224	99.9779		167.151	95.7587
167.178	99.0941		167.305	99.9789		167.237	95.7541
167.262	99.0958		167.391	99.9786		167.321	95.7518
167.344	99.0944		167.472	99.9778		167.402	95.7511
167.427	99.0902		167.555	99.9781		167.484	95.7477
167.511	99.0893		167.636	99.9788		167.569	95.7425
167.595	99.0906		167.721	99.978		167.652	95.7408
167.678	99.0885		167.805	99.9764		167.735	95.7404
167.763	99.0865		167.889	99.9771		167.818	95.7377
167.846	99.0869		167.97	99.978		167.901	95.7328
167.927	99.0868		168.055	99.9774		167.985	95.7327
168.012	99.0837		168.137	99.9765		168.069	95.7322
168.093	99.0783		168.22	99.9767		168.15	95.7277
168.178	99.0796		168.303	99.977		168.236	95.7211
168.261	99.0806		168.384	99.9758		168.318	95.72
168.345	99.0768		168.47	99.9741		168.402	95.7204
168.428	99.0736		168.552	99.9741		168.483	95.7163
168.51	99.0738		168.637	99.9735		168.567	95.7122
168.595	99.0749		168.72	99.9732		168.65	95.7141
168.678	99.0725		168.802	99.9731		168.734	95.7142
168.76	99.0688		168.889	99.9727		168.816	95.7097
168.845	99.0697		168.969	99.972		168.899	95.7065
168.928	99.0704		169.054	99.9722		168.983	95.7055
169.012	99.0668		169.136	99.9717		169.066	95.7051
169.097	99.0622		169.22	99.9704		169.151	95.7008
169.178	99.063		169.303	99.9707		169.232	95.6963
169.263	99.0628		169.386	99.9713		169.317	95.6963
169.345	99.0597		169.469	99.9706		169.398	95.695
169.428	99.0558		169.552	99.9693		169.483	95.6905
169.514	99.0574		169.637	99.9698		169.565	95.6853
169.596	99.0576		169.718	99.9706		169.647	95.6838
169.68	99.0526		169.803	99.9695		169.731	95.6821
169.764	99.0494		169.888	99.9684		169.815	95.6797
169.845	99.051		169.97	99.9703		169.898	95.6759
169.93	99.0515		170.052	99.9705		169.982	95.6734
170.013	99.0482		170.137	99.969		170.064	95.6699
170.096	99.0454		170.22	99.969		170.148	95.669
170.179	99.0443		170.303	99.9706		170.23	95.6657
170.262	99.0443		170.386	99.971		170.312	95.6646
170.346	99.0417		170.471	99.969		170.396	95.6625
170.428	99.0395		170.555	99.9679		170.48	95.6588
170.513	99.039		170.639	99.9693		170.564	95.6555
170.595	99.0385		170.72	99.969		170.645	95.6521
170.681	99.0349		170.804	99.9674		170.731	95.6505
170.764	99.0318		170.89	99.9675		170.813	95.6495
170.847	99.0306		170.97	99.9686		170.897	95.6463
170.931	99.0319		171.056	99.9675		170.98	95.6427
171.014	99.0288		171.139	99.9656		171.064	95.6405
171.097	99.0245		171.222	99.9665		171.146	95.6402
171.18	99.0236		171.306	99.9671		171.229	95.6371
171.264	99.0254		171.391	99.966		171.312	95.6337
171.349	99.022		171.474	99.9642		171.395	95.6345
171.431	99.0165		171.557	99.9651		171.479	95.632
171.515	99.0138		171.64	99.966		171.562	95.626
171.597	99.0149		171.722	99.9644		171.645	95.6239
171.68	99.0122		171.806	99.9639		171.73	95.6231
171.764	99.0058		171.889	99.9643		171.812	95.6207
171.848	99.0049		171.974	99.9636		171.895	95.6162
171.931	99.0068		172.057	99.9618		171.98	95.6133
172.013	99.004		172.139	99.961		172.062	95.6138
172.096	98.9991		172.225	99.9614		172.145	95.6082
172.18	98.9971		172.308	99.9611		172.23	95.6008
172.263	99.0003		172.391	99.9604		172.313	95.5983
172.348	98.9977		172.474	99.9593		172.395	95.5992
172.431	98.992		172.558	99.959		172.479	95.5962
172.513	98.9929		172.643	99.959		172.562	95.5905
172.597	98.9934		172.725	99.9582		172.645	95.5897
172.68	98.99		172.808	99.9577		172.729	95.5914
172.765	98.9855		172.891	99.9578		172.809	95.5857
172.847	98.986		172.974	99.9578		172.893	95.5803
172.932	98.9873		173.059	99.9574		172.977	95.5791
173.014	98.9848		173.14	99.9567		173.059	95.579
173.099	98.9808		173.226	99.9567		173.143	95.5748
173.18	98.9812		173.309	99.9574		173.226	95.57
173.264	98.9815		173.393	99.9575		173.309	95.5697
173.348	98.9783		173.476	99.9566		173.393	95.5672
173.431	98.9743		173.561	99.9567		173.475	95.561
173.514	98.9722		173.645	99.9572		173.558	95.5588
173.597	98.971		173.727	99.9573		173.641	95.5603
173.681	98.9696		173.811	99.9557		173.726	95.5588
173.765	98.9665		173.894	99.9552		173.808	95.5513
173.847	98.966		173.974	99.9551		173.892	95.5489
173.933	98.9645		174.06	99.9551		173.974	95.5498
174.013	98.9636		174.143	99.9538		174.057	95.5466
174.097	98.9613		174.226	99.9536		174.142	95.5397
174.178	98.9585		174.31	99.9547		174.223	95.538
174.265	98.9582		174.393	99.9545		174.307	95.5367
174.347	98.9576		174.477	99.9532		174.388	95.5322
174.43	98.9553		174.56	99.953		174.472	95.5298
174.516	98.9514		174.643	99.9538		174.555	95.531
174.598	98.9513		174.728	99.9519		174.639	95.5311
174.683	98.9516		174.811	99.9503		174.721	95.5267
174.765	98.9493		174.894	99.9511		174.804	95.5229
174.848	98.9466		174.976	99.9512		174.888	95.5215
174.933	98.9442		175.06	99.9496		174.973	95.5182
175.015	98.9434		175.144	99.9485		175.054	95.514
175.099	98.9404		175.229	99.9492		175.137	95.511
175.183	98.9389		175.311	99.949		175.22	95.5108
175.267	98.9393		175.395	99.9474		175.304	95.5059
175.35	98.9376		175.478	99.9464		175.388	95.5041
175.431	98.9348		175.562	99.9469		175.471	95.5003
175.516	98.9324		175.643	99.9463		175.554	95.497
175.598	98.9334		175.726	99.9454		175.636	95.4919
175.682	98.9328		175.811	99.9445		175.719	95.4874
175.766	98.9277		175.893	99.9452		175.801	95.4843
175.849	98.9261		175.977	99.9453		175.886	95.4836
175.932	98.9258		176.06	99.9433		175.967	95.4802
176.014	98.9243		176.143	99.943		176.053	95.4758
176.099	98.9213		176.228	99.9432		176.135	95.4752
176.183	98.92		176.311	99.9425		176.219	95.4702
176.266	98.9207		176.394	99.9411		176.301	95.4657
176.347	98.919		176.477	99.9415		176.384	95.4631
176.43	98.9162		176.56	99.9427		176.467	95.4598
176.514	98.9148		176.643	99.9421		176.552	95.4566
176.597	98.9142		176.726	99.9404		176.633	95.4531
176.682	98.9133		176.81	99.941		176.717	95.4513
176.765	98.9104		176.893	99.9412		176.8	95.4472
176.848	98.909		176.974	99.9404		176.883	95.4437
176.931	98.9094		177.059	99.9394		176.966	95.4416
177.014	98.9079		177.142	99.9392		177.049	95.4387
177.098	98.9047		177.226	99.939		177.132	95.4349
177.179	98.9026		177.309	99.9384		177.217	95.4333
177.265	98.9028		177.392	99.9377		177.298	95.4299
177.348	98.9026		177.477	99.9374		177.382	95.4282
177.429	98.8987		177.56	99.9377		177.467	95.4243
177.512	98.8957		177.643	99.9379		177.55	95.4227
177.596	98.8962		177.725	99.9369		177.632	95.4219
177.678	98.8949		177.809	99.9365		177.716	95.4178
177.762	98.8899		177.892	99.9369		177.801	95.4132
177.846	98.8872		177.976	99.9374		177.882	95.4102
177.93	98.8863		178.059	99.9364		177.964	95.4089
178.012	98.8844		178.141	99.9351		178.05	95.4051
178.095	98.8795		178.226	99.9356		178.131	95.4023
178.179	98.8778		178.308	99.936		178.214	95.3998
178.262	98.8788		178.392	99.9346		178.299	95.396
178.345	98.8761		178.472	99.9331		178.381	95.3911
178.429	98.8731		178.557	99.9334		178.466	95.3891
178.514	98.8711		178.641	99.9344		178.547	95.39
178.595	98.8727		178.725	99.9329		178.631	95.3868
178.678	98.8719		178.81	99.9318		178.714	95.3822
178.761	98.8675		178.891	99.9329		178.798	95.3798
178.845	98.8656		178.973	99.9334		178.882	95.3784
178.928	98.8652		179.056	99.9315		178.965	95.3728
179.011	98.8635		179.142	99.9307		179.048	95.3667
179.093	98.8595		179.225	99.9319		179.131	95.3649
179.177	98.8586		179.307	99.9313		179.216	95.3632
179.261	98.8586		179.392	99.9289		179.298	95.3594
179.342	98.8559		179.474	99.9279		179.382	95.3563
179.426	98.8539		179.558	99.9289		179.465	95.3539
179.513	98.8524		179.64	99.9285		179.548	95.3498
179.595	98.8517		179.723	99.926		179.631	95.3441
179.679	98.8486		179.805	99.9257		179.714	95.3431
179.761	98.8454		179.89	99.9264		179.797	95.3414
179.844	98.8435		179.972	99.9254		179.88	95.3347
179.928	98.8421		180.056	99.9236		179.963	95.33
180.011	98.841		180.139	99.9234		180.046	95.3272
180.094	98.8389		180.223	99.9246		180.13	95.324
180.177	98.8376		180.304	99.9238		180.213	95.3198
180.262	98.8361		180.388	99.9221		180.296	95.3176
180.345	98.8343		180.471	99.9223		180.378	95.3155
180.428	98.8308		180.554	99.9231		180.462	95.3099
180.511	98.8275		180.637	99.9221		180.546	95.3067
180.594	98.8261		180.722	99.921		180.627	95.3058
180.678	98.8253		180.804	99.9199		180.713	95.3034
180.761	98.8226		180.886	99.9201		180.795	95.2996
180.843	98.8222		180.97	99.9194		180.878	95.2963
180.926	98.8226		181.054	99.9184		180.961	95.295
181.011	98.8214		181.138	99.9182		181.044	95.2915
181.093	98.8188		181.219	99.9182		181.128	95.2837
181.177	98.8168		181.304	99.918		181.211	95.2814
181.261	98.8163		181.387	99.917		181.294	95.2811
181.344	98.8142		181.47	99.9169		181.376	95.2769
181.425	98.8117		181.554	99.9165		181.46	95.2704
181.51	98.8091		181.634	99.9163		181.543	95.2684
181.592	98.808		181.719	99.9154		181.626	95.269
181.676	98.8066		181.803	99.9146		181.708	95.2651
181.761	98.8056		181.886	99.9143		181.794	95.257
181.843	98.8029		181.97	99.9137		181.877	95.2545
181.925	98.802		182.054	99.9134		181.959	95.2539
182.008	98.8002		182.135	99.9126		182.042	95.2475
182.09	98.7974		182.22	99.913		182.125	95.2429
182.173	98.795		182.303	99.9134		182.208	95.2425
182.257	98.7942		182.386	99.9119		182.292	95.2409
182.34	98.7931		182.468	99.9107		182.375	95.2365
182.425	98.7906		182.552	99.9106		182.459	95.2319
182.507	98.7869		182.635	99.9105		182.541	95.2303
182.589	98.7855		182.718	99.9093		182.623	95.2284
182.672	98.7845		182.802	99.908		182.709	95.2232
182.757	98.7819		182.883	99.9082		182.793	95.2189
182.839	98.7793		182.967	99.9077		182.876	95.2184
182.922	98.7776		183.05	99.9062		182.959	95.2162
183.006	98.7766		183.134	99.9056		183.042	95.2128
183.09	98.7747		183.218	99.9057		183.125	95.2098
183.173	98.7731		183.301	99.9055		183.21	95.208
183.254	98.773		183.384	99.9045		183.291	95.2037
183.34	98.7707		183.466	99.9039		183.375	95.1991
183.422	98.7669		183.552	99.904		183.458	95.1978
183.506	98.7656		183.636	99.9038		183.541	95.1941
183.59	98.7638		183.718	99.9021		183.627	95.1895
183.671	98.7616		183.8	99.9015		183.711	95.1864
183.756	98.7586		183.885	99.902		183.793	95.182
183.837	98.7567		183.967	99.9012		183.876	95.1762
183.92	98.7547		184.05	99.9006		183.959	95.1727
184.005	98.7506		184.135	99.9004		184.044	95.1689
184.086	98.7475		184.217	99.9006		184.126	95.1635
184.17	98.7458		184.301	99.8993		184.209	95.1599
184.252	98.7438		184.383	99.8974		184.291	95.1586
184.336	98.7427		184.467	99.897		184.376	95.1573
184.42	98.74		184.55	99.897		184.458	95.1523
184.502	98.7384		184.634	99.8961		184.542	95.1497
184.586	98.7353		184.716	99.8952		184.625	95.1484
184.671	98.7335		184.8	99.8947		184.708	95.1439
184.752	98.7321		184.882	99.8944		184.793	95.1383
184.836	98.7314		184.965	99.8933		184.874	95.134
184.918	98.731		185.049	99.8928		184.958	95.1329
185	98.7294		185.132	99.8928		185.041	95.1301
185.083	98.7266		185.216	99.892		185.124	95.1242
185.167	98.7258		185.298	99.8912		185.207	95.1207
185.251	98.7248		185.381	99.8895		185.291	95.1204
185.335	98.7226		185.465	99.8888		185.374	95.1167
185.417	98.7189		185.548	99.8884		185.458	95.1101
185.5	98.7171		185.631	99.8877		185.54	95.1059
185.583	98.7171		185.715	99.8862		185.624	95.1033
185.666	98.7152		185.798	99.8855		185.708	95.1
185.749	98.7133		185.881	99.8848		185.79	95.0957
185.831	98.7125		185.966	99.8846		185.874	95.0952
185.917	98.7131		186.049	99.8841		185.958	95.0948
185.999	98.7096		186.131	99.8836		186.041	95.0909
186.083	98.7053		186.214	99.8838		186.122	95.0891
186.166	98.7053		186.297	99.8829		186.206	95.0844
186.25	98.7053		186.379	99.8814		186.291	95.0794
186.332	98.7031		186.465	99.8806		186.371	95.0743
186.417	98.6999		186.547	99.88		186.455	95.0685
186.5	98.6989		186.63	99.8785		186.538	95.0643
186.582	98.6986		186.713	99.8766		186.621	95.0599
186.666	98.6952		186.798	99.8763		186.705	95.053
186.746	98.6918		186.88	99.8767		186.788	95.0463
186.831	98.6911		186.965	99.8758		186.872	95.0437
186.915	98.6912		187.047	99.8747		186.954	95.0418
186.998	98.6852		187.13	99.8737		187.038	95.0368
187.082	98.6801		187.212	99.8735		187.121	95.0317
187.164	98.6797		187.298	99.8726		187.205	95.0294
187.248	98.6787		187.381	99.8712		187.288	95.0256
187.332	98.674		187.463	99.8697		187.371	95.022
187.415	98.6697		187.545	99.8693		187.455	95.0189
187.498	98.669		187.629	99.8675		187.537	95.0145
187.582	98.6691		187.713	99.8664		187.621	95.0112
187.664	98.6651		187.796	99.8665		187.704	95.0089
187.747	98.662		187.879	99.8668		187.787	95.0046
187.831	98.6599		187.962	99.8656		187.872	95.001
187.914	98.6591		188.045	99.8642		187.954	94.9982
187.997	98.655		188.13	99.8629		188.037	94.9984
188.081	98.6531		188.211	99.8625		188.12	94.9953
188.165	98.6518		188.294	99.8625		188.204	94.9874
188.247	98.6514		188.379	99.8619		188.286	94.9832
188.331	98.6482		188.462	99.8615		188.37	94.981
188.414	98.6454		188.546	99.8607		188.453	94.9768
188.499	98.6447		188.628	99.8608		188.536	94.9709
188.581	98.6421		188.711	99.8596		188.621	94.969
188.665	98.6391		188.793	99.8582		188.704	94.9686
188.747	98.6377		188.877	99.858		188.786	94.9654
188.832	98.6363		188.96	99.8581		188.869	94.9604
188.915	98.6351		189.044	99.857		188.953	94.9573
188.998	98.6327		189.128	99.8554		189.038	94.9545
189.083	98.6304		189.212	99.8552		189.121	94.949
189.167	98.629		189.295	99.8547		189.203	94.9456
189.248	98.6278		189.378	99.854		189.287	94.9434
189.332	98.6257		189.46	99.8528		189.37	94.9408
189.417	98.6253		189.543	99.8526		189.453	94.9357
189.5	98.6226		189.627	99.8525		189.536	94.9305
189.581	98.6219		189.71	99.8516		189.619	94.928
189.666	98.621		189.794	99.8505		189.702	94.9262
189.749	98.6177		189.877	99.8507		189.783	94.9206
189.831	98.6154		189.961	99.8503		189.868	94.9156
189.913	98.6155		190.043	99.8489		189.951	94.9127
189.997	98.6149		190.125	99.8476		190.035	94.9088
190.081	98.6116		190.21	99.8464		190.118	94.9033
190.165	98.6101		190.292	99.8463		190.201	94.8986
190.248	98.6095		190.377	99.8453		190.285	94.8957
190.33	98.6067		190.462	99.8437		190.369	94.8911
190.416	98.6035		190.543	99.843		190.451	94.8856
190.499	98.6012		190.625	99.8422		190.534	94.8834
190.582	98.6002		190.71	99.8407		190.618	94.8793
190.665	98.5975		190.791	99.8394		190.701	94.873
190.749	98.5944		190.875	99.8387		190.785	94.8683
190.832	98.5929		190.96	99.8378		190.867	94.8652
190.914	98.5936		191.042	99.8369		190.952	94.8597
190.998	98.5908		191.125	99.8355		191.034	94.8556
191.082	98.5881		191.207	99.8343		191.117	94.8532
191.165	98.5877		191.291	99.8332		191.201	94.848
191.248	98.587		191.375	99.8318		191.283	94.8431
191.333	98.5837		191.458	99.8308		191.368	94.8414
191.415	98.5819		191.542	99.83		191.451	94.8397
191.499	98.5808		191.624	99.8292		191.533	94.8341
191.581	98.5801		191.707	99.8282		191.616	94.827
191.664	98.5771		191.79	99.8269		191.701	94.8241
191.748	98.5744		191.875	99.8256		191.784	94.8219
191.832	98.5726		191.959	99.8242		191.868	94.8174
191.913	98.5709		192.042	99.8234		191.95	94.8139
191.998	98.5665		192.123	99.8228		192.034	94.8106
192.08	98.5646		192.206	99.8217		192.117	94.8068
192.163	98.5633		192.288	99.8203		192.2	94.8016
192.246	98.5598		192.372	99.8193		192.284	94.7982
192.331	98.5561		192.456	99.8182		192.366	94.7979
192.413	98.5538		192.539	99.8173		192.45	94.7947
192.496	98.5526		192.623	99.8161		192.532	94.7854
192.58	98.5477		192.706	99.8151		192.616	94.7804
192.663	98.5444		192.79	99.8136		192.7	94.7787
192.747	98.5425		192.871	99.8127		192.783	94.7722
192.83	98.5409		192.954	99.8114		192.868	94.7643
192.913	98.539		193.037	99.8101		192.95	94.7634
192.997	98.5381		193.12	99.809		193.033	94.7621
193.078	98.5368		193.204	99.8086		193.117	94.7553
193.162	98.5326		193.286	99.8074		193.201	94.7484
193.245	98.5287		193.37	99.8064		193.284	94.7457
193.329	98.5276		193.453	99.8055		193.367	94.743
193.412	98.5279		193.537	99.8039		193.45	94.7363
193.496	98.5265		193.62	99.8035		193.534	94.7313
193.579	98.5254		193.703	99.8018		193.616	94.7285
193.662	98.5242		193.785	99.8		193.702	94.724
193.745	98.5226		193.87	99.7993		193.784	94.718
193.827	98.5205		193.951	99.7982		193.868	94.7135
193.913	98.5182		194.034	99.7968		193.949	94.7133
193.995	98.5157		194.118	99.7959		194.03	94.7113
194.077	98.5146		194.201	99.7948		194.115	94.6981
194.161	98.5114		194.284	99.7933		194.198	94.6907
194.245	98.51		194.368	99.7913		194.282	94.685
194.327	98.5103		194.452	99.7899		194.366	94.6839
194.411	98.5086		194.534	99.7897		194.449	94.6809
194.493	98.5071		194.617	99.7884		194.535	94.6784
194.579	98.5042		194.7	99.7865		194.616	94.6746
194.662	98.4998		194.782	99.7854		194.699	94.6716
194.746	98.5008		194.867	99.7847		194.781	94.6676
194.826	98.4962		194.949	99.7839		194.864	94.6615
194.91	98.4964		195.033	99.7825		194.948	94.6581
194.992	98.4919		195.115	99.7819		195.031	94.6557
195.076	98.4907		195.198	99.7813		195.114	94.6512
195.161	98.4868		195.282	99.7805		195.197	94.6462
195.243	98.4829		195.364	99.7789		195.28	94.6441
195.327	98.4792		195.448	99.7775		195.364	94.6453
195.41	98.4806		195.531	99.7759		195.447	94.6398
195.492	98.4779		195.615	99.7751		195.531	94.6279
195.576	98.4758		195.698	99.774		195.615	94.6297
195.66	98.4742		195.781	99.7724		195.699	94.6221
195.741	98.4746		195.865	99.7706		195.781	94.6175
195.827	98.4718		195.947	99.7693		195.863	94.6099
195.91	98.4697		196.029	99.768		195.947	94.6057
195.992	98.4681		196.112	99.7665		196.031	94.6051
196.077	98.4666		196.196	99.7649		196.114	94.601
196.159	98.4661		196.28	99.7646		196.199	94.5938
196.242	98.4631		196.363	99.7634		196.281	94.5902
196.325	98.4608		196.446	99.7614		196.365	94.5883
196.409	98.4598		196.53	99.7594		196.446	94.5884
196.493	98.4585		196.615	99.7579		196.529	94.5851
196.575	98.455		196.698	99.7566		196.614	94.5813
196.658	98.4513		196.78	99.755		196.697	94.5803
196.742	98.4499		196.862	99.753		196.778	94.5757
196.825	98.4496		196.946	99.7516		196.863	94.5691
196.91	98.4472		197.03	99.7504		196.946	94.5642
196.993	98.4448		197.112	99.7481		197.029	94.5632
197.075	98.4453		197.195	99.7465		197.113	94.5563
197.158	98.4429		197.279	99.7451		197.196	94.5501
197.242	98.4372		197.363	99.7434		197.279	94.5441
197.325	98.4342		197.445	99.7408		197.363	94.5435
197.407	98.4341		197.526	99.739		197.445	94.5352
197.492	98.4337		197.609	99.7385		197.528	94.5268
197.575	98.4282		197.693	99.7372		197.611	94.5245
197.659	98.4251		197.776	99.7348		197.695	94.524
197.74	98.4241		197.858	99.7328		197.778	94.5176
197.824	98.4234		197.943	99.7321		197.862	94.5092
197.909	98.4193		198.026	99.7304		197.945	94.5073
197.992	98.4167		198.108	99.728		198.029	94.5067
198.075	98.4154		198.191	99.7266		198.112	94.4997
198.158	98.4128		198.273	99.7257		198.195	94.492
198.241	98.4078		198.358	99.724		198.278	94.4875
198.322	98.4051		198.44	99.7221		198.361	94.4867
198.407	98.4046		198.522	99.7205		198.446	94.4802
198.491	98.4019		198.607	99.718		198.529	94.4711
198.573	98.3972		198.69	99.7155		198.611	94.4667
198.657	98.3937		198.771	99.7134		198.695	94.4653
198.739	98.3931		198.855	99.7114		198.777	94.4602
198.822	98.3922		198.938	99.7089		198.861	94.4514
198.906	98.3874		199.024	99.7068		198.945	94.4465
198.989	98.3852		199.105	99.7053		199.028	94.445
199.072	98.3859		199.188	99.7042		199.112	94.4404
199.156	98.3848		199.271	99.702		199.195	94.433
199.239	98.3802		199.355	99.7003		199.278	94.4291
199.322	98.3773		199.437	99.698		199.361	94.4264
199.405	98.3763		199.519	99.6953		199.444	94.4211
199.49	98.3748		199.603	99.6936		199.527	94.4155
199.573	98.3714		199.688	99.6921		199.612	94.4104
199.654	98.3697		199.769	99.6908		199.694	94.4085
199.739	98.3696		199.852	99.6892		199.777	94.4036
199.822	98.3702		199.935	99.6877		199.861	94.3956
199.906	98.3649		200.02	99.6865		199.944	94.3911
199.989	98.3617		200.103	99.6843		200.027	94.3897
200.071	98.3616		200.185	99.6817		200.111	94.385
200.156	98.3585		200.269	99.6795		200.192	94.3755
200.239	98.3549		200.352	99.6778		200.277	94.3718
200.322	98.3515		200.435	99.6754		200.359	94.3715
200.406	98.351		200.518	99.673		200.446	94.3654
200.488	98.349		200.602	99.6719		200.526	94.3546
200.572	98.3429		200.684	99.6702		200.61	94.351
200.656	98.3405		200.768	99.6677		200.694	94.3514
200.739	98.3411		200.852	99.6654		200.776	94.3406
200.824	98.3384		200.934	99.6635		200.86	94.3333
200.907	98.3314		201.018	99.6615		200.944	94.3295
200.989	98.3303		201.102	99.6586		201.03	94.3281
201.071	98.3309		201.184	99.6563		201.11	94.3211
201.155	98.3275		201.267	99.6544		201.194	94.3114
201.238	98.3221		201.349	99.6522		201.276	94.3072
201.322	98.3216		201.433	99.6489		201.359	94.3066
201.406	98.3222		201.515	99.6476		201.442	94.2997
201.489	98.3181		201.599	99.6453		201.527	94.2899
201.573	98.3128		201.684	99.6429		201.61	94.2875
201.657	98.3114		201.767	99.6403		201.693	94.2877
201.74	98.3131		201.848	99.6382		201.776	94.2811
201.823	98.3109		201.932	99.6365		201.86	94.2727
201.906	98.3047		202.017	99.6335		201.943	94.2716
201.991	98.3045		202.102	99.6311		202.027	94.2713
202.074	98.3055		202.183	99.6286		202.109	94.2649
202.157	98.3016		202.267	99.6265		202.192	94.258
202.237	98.2972		202.349	99.6234		202.275	94.2545
202.323	98.2974		202.432	99.6208		202.359	94.2534
202.406	98.2985		202.516	99.6179		202.442	94.2468
202.488	98.2951		202.599	99.6152		202.526	94.2415
202.571	98.2901		202.681	99.6129		202.609	94.2398
202.656	98.2896		202.765	99.6109		202.693	94.2372
202.739	98.2884		202.847	99.6077		202.775	94.2323
202.822	98.2839		202.933	99.6045		202.859	94.2257
202.906	98.2806		203.017	99.6016		202.942	94.2215
202.988	98.2793		203.099	99.5986		203.027	94.2206
203.072	98.2795		203.181	99.5954		203.109	94.2132
203.155	98.2756		203.264	99.5926		203.193	94.2068
203.239	98.2726		203.346	99.5894		203.277	94.2032
203.32	98.2717		203.431	99.5874		203.36	94.2034
203.403	98.2704		203.515	99.584		203.443	94.1972
203.488	98.2681		203.596	99.5811		203.526	94.1892
203.571	98.2653		203.679	99.5784		203.609	94.187
203.655	98.2649		203.762	99.5756		203.693	94.1862
203.736	98.2636		203.846	99.5717		203.776	94.1777
203.822	98.2613		203.931	99.5692		203.86	94.1687
203.906	98.2582		204.012	99.5664		203.943	94.1654
203.987	98.255		204.096	99.5634		204.027	94.1635
204.072	98.2532		204.179	99.5608		204.111	94.156
204.155	98.2516		204.262	99.5579		204.194	94.1483
204.237	98.2508		204.344	99.5551		204.278	94.1472
204.322	98.2473		204.429	99.5515		204.359	94.1469
204.405	98.2457		204.511	99.5479		204.441	94.1391
204.488	98.2442		204.595	99.5453		204.525	94.1323
204.571	98.2421		204.677	99.5415		204.61	94.13
204.655	98.2384		204.761	99.5375		204.69	94.1272
204.738	98.2377		204.844	99.5337		204.776	94.1204
204.821	98.2357		204.928	99.5312		204.859	94.1131
204.904	98.232		205.01	99.5278		204.943	94.1112
204.987	98.2288		205.094	99.5236		205.026	94.1103
205.072	98.2279		205.177	99.5202		205.109	94.1029
205.155	98.2265		205.261	99.5166		205.194	94.0964
205.24	98.2239		205.343	99.5132		205.276	94.0933
205.321	98.2195		205.425	99.5097		205.36	94.0914
205.405	98.2181		205.512	99.5068		205.443	94.0817
205.487	98.2169		205.591	99.5036		205.525	94.0729
205.568	98.2121		205.675	99.4996		205.609	94.0721
205.653	98.2085		205.76	99.4963		205.692	94.07
205.737	98.2082		205.841	99.4929		205.776	94.0601
205.821	98.2069		205.926	99.4889		205.859	94.0511
205.903	98.2023		206.008	99.4855		205.943	94.0513
205.988	98.2		206.092	99.4816		206.026	94.0499
206.07	98.2002		206.175	99.4776		206.11	94.0404
206.155	98.198		206.259	99.4738		206.194	94.0332
206.237	98.195		206.34	99.4698		206.276	94.0318
206.318	98.1935		206.423	99.4666		206.359	94.0289
206.403	98.193		206.508	99.4625		206.444	94.0178
206.485	98.1895		206.591	99.4582		206.525	94.0106
206.568	98.1848		206.673	99.4545		206.611	94.0094
206.652	98.1845		206.756	99.4502		206.692	94.0054
206.736	98.1856		206.84	99.4453		206.776	93.9983
206.819	98.1843		206.921	99.4416		206.859	93.9921
206.9	98.18		207.007	99.437		206.943	93.992
206.985	98.1795		207.089	99.4325		207.025	93.9874
207.069	98.1778		207.172	99.4273		207.109	93.9786
207.151	98.1739		207.255	99.4239		207.192	93.973
207.234	98.1689		207.34	99.4199		207.275	93.9723
207.318	98.168		207.422	99.4158		207.359	93.9655
207.403	98.1684		207.505	99.4112		207.443	93.9564
207.484	98.1633		207.587	99.4067		207.525	93.954
207.567	98.16		207.674	99.4027		207.611	93.9516
207.65	98.1589		207.756	99.3983		207.693	93.9468
207.734	98.1571		207.838	99.3937		207.777	93.9411
207.818	98.1531		207.922	99.3903		207.859	93.9368
207.9	98.1517		208.005	99.3854		207.941	93.9327
207.983	98.1505		208.088	99.3807		208.025	93.9255
208.065	98.147		208.171	99.3758		208.107	93.9174
208.149	98.1449		208.254	99.3721		208.192	93.9113
208.233	98.1437		208.338	99.3676		208.276	93.9075
208.316	98.1414		208.421	99.3627		208.359	93.9033
208.4	98.1406		208.504	99.358		208.442	93.8958
208.481	98.1387		208.587	99.3538		208.526	93.8901
208.564	98.1367		208.669	99.3491		208.609	93.8858
208.649	98.1367		208.754	99.3437		208.693	93.8831
208.732	98.135		208.837	99.339		208.776	93.8762
208.814	98.1326		208.919	99.3351		208.86	93.8704
208.898	98.1313		209.005	99.3297		208.94	93.866
208.982	98.1303		209.087	99.3235		209.026	93.8638
209.064	98.1286		209.17	99.3184		209.108	93.8563
209.146	98.1261		209.252	99.314		209.191	93.8503
209.23	98.1214		209.336	99.3076		209.274	93.8486
209.313	98.1199		209.42	99.302		209.358	93.8454
209.394	98.1194		209.502	99.2978		209.442	93.8391
209.478	98.1151		209.585	99.292		209.524	93.834
209.563	98.1106		209.667	99.2861		209.609	93.8325
209.645	98.1089		209.751	99.281		209.692	93.8287
209.728	98.1081		209.833	99.2754		209.775	93.8204
209.811	98.1056		209.917	99.2695		209.858	93.8141
209.894	98.1021		210.001	99.2637		209.943	93.8107
209.978	98.0998		210.083	99.258		210.025	93.8061
210.06	98.0997		210.167	99.2522		210.109	93.7978
210.144	98.0965		210.249	99.2462		210.192	93.7927
210.227	98.0931		210.332	99.2407		210.275	93.789
210.309	98.0917		210.416	99.2348		210.359	93.7852
210.392	98.0906		210.499	99.2294		210.442	93.7779
210.476	98.0862		210.58	99.223		210.525	93.7751
210.56	98.0836		210.666	99.2171		210.609	93.7756
210.641	98.081		210.749	99.2111		210.693	93.7695
210.725	98.0797		210.832	99.2049		210.774	93.7627
210.808	98.078		210.915	99.1993		210.859	93.7576
210.89	98.0749		210.999	99.1932		210.943	93.7543
210.973	98.0712		211.081	99.1866		211.026	93.7482
211.056	98.0706		211.165	99.1795		211.11	93.7415
211.14	98.0676		211.247	99.1728		211.193	93.7369
211.223	98.0647		211.33	99.166		211.277	93.7338
211.305	98.0632		211.414	99.1593		211.359	93.7301
211.389	98.0621		211.498	99.1527		211.443	93.7236
211.471	98.0595		211.581	99.1457		211.526	93.7187
211.554	98.0569		211.664	99.1389		211.609	93.7155
211.639	98.0549		211.747	99.1317		211.692	93.7086
211.722	98.0527		211.83	99.1247		211.775	93.7027
211.803	98.0525		211.913	99.1181		211.859	93.6958
211.886	98.0512		211.998	99.1111		211.941	93.6919
211.968	98.0481		212.08	99.1041		212.024	93.6894
212.054	98.0473		212.164	99.0967		212.109	93.6828
212.136	98.0435		212.248	99.0905		212.192	93.6741
212.218	98.0396		212.33	99.0835		212.277	93.6726
212.304	98.0374		212.414	99.0758		212.36	93.6682
212.388	98.0367		212.496	99.0693		212.442	93.6604
212.47	98.0373		212.581	99.0621		212.528	93.6531
212.553	98.0324		212.664	99.054		212.61	93.6505
212.637	98.0293		212.747	99.047		212.694	93.6498
212.72	98.029		212.829	99.04		212.777	93.6403
212.801	98.0286		212.913	99.0321		212.86	93.6324
212.885	98.0237		212.995	99.0238		212.946	93.6295
212.967	98.0209		213.079	99.0159		213.029	93.6256
213.051	98.023		213.164	99.0079		213.111	93.6168
213.135	98.0217		213.247	98.999		213.194	93.6102
213.218	98.0157		213.327	98.9913		213.278	93.6078
213.3	98.0137		213.413	98.9832		213.36	93.603
213.385	98.0148		213.496	98.9746		213.442	93.593
213.469	98.0131		213.578	98.9658		213.528	93.5879
213.551	98.0081		213.661	98.9583		213.611	93.5866
213.634	98.0066		213.746	98.9504		213.694	93.582
213.717	98.0084		213.828	98.9419		213.777	93.5718
213.8	98.0037		213.913	98.9331		213.862	93.5665
213.884	98.0005		213.996	98.9254		213.944	93.5655
213.967	98.0002		214.077	98.9177		214.025	93.559
214.049	97.9989		214.161	98.9088		214.107	93.5503
214.133	97.9944		214.245	98.9001		214.192	93.5457
214.215	97.9906		214.327	98.8916		214.276	93.5422
214.297	97.989		214.411	98.8832		214.358	93.5369
214.382	97.9884		214.494	98.8731		214.441	93.5291
214.466	97.9839		214.579	98.8631		214.526	93.5249
214.547	97.9806		214.66	98.8542		214.608	93.5229
214.631	97.98		214.743	98.8448		214.692	93.5163
214.714	97.9812		214.827	98.8348		214.775	93.5109
214.796	97.9779		214.91	98.8255		214.857	93.5058
214.881	97.9731		214.993	98.8172		214.94	93.5019
214.964	97.9736		215.077	98.8077		215.023	93.4959
215.048	97.9708		215.161	98.7974		215.109	93.49
215.13	97.9638		215.245	98.7882		215.193	93.4846
215.214	97.9631		215.327	98.7785		215.274	93.481
215.297	97.963		215.41	98.7682		215.358	93.4765
215.379	97.9619		215.492	98.7585		215.441	93.4678
215.463	97.9577		215.576	98.7492		215.524	93.4627
215.547	97.9565		215.659	98.7389		215.605	93.46
215.63	97.9553		215.742	98.7281		215.689	93.4537
215.713	97.9525		215.825	98.7174		215.773	93.447
215.796	97.9494		215.907	98.7065		215.856	93.4426
215.879	97.9483		215.991	98.6955		215.938	93.4391
215.963	97.9473		216.073	98.6841		216.022	93.4338
216.046	97.9452		216.158	98.6735		216.106	93.4268
216.129	97.9441		216.239	98.662		216.188	93.421
216.21	97.9413		216.323	98.6504		216.271	93.4175
216.296	97.9383		216.407	98.6399		216.353	93.4127
216.376	97.9355		216.49	98.6297		216.439	93.405
216.463	97.9347		216.575	98.6188		216.521	93.3993
216.545	97.9318		216.659	98.6072		216.604	93.3972
216.628	97.9286		216.74	98.5962		216.688	93.3915
216.712	97.9266		216.824	98.5861		216.77	93.383
216.796	97.9258		216.906	98.5744		216.855	93.377
216.878	97.9231		216.991	98.5626		216.937	93.3742
216.961	97.9211		217.074	98.5521		217.019	93.3689
217.044	97.9197		217.157	98.5406		217.102	93.3601
217.126	97.9172		217.238	98.5274		217.185	93.3549
217.21	97.9112		217.324	98.5144		217.268	93.352
217.295	97.9083		217.406	98.5031		217.353	93.3457
217.375	97.9084		217.488	98.4905		217.435	93.3385
217.46	97.9054		217.574	98.4767		217.518	93.3367
217.542	97.9013		217.656	98.4644		217.601	93.3336
217.626	97.8992		217.74	98.4519		217.684	93.3274
217.71	97.8978		217.822	98.4385		217.768	93.319
217.793	97.8947		217.905	98.4245		217.85	93.3163
217.875	97.891		217.987	98.4115		217.933	93.314
217.959	97.8911		218.072	98.3981		218.017	93.3067
218.043	97.8922		218.156	98.385		218.101	93.2978
218.127	97.8907		218.239	98.3713		218.182	93.2942
218.209	97.8865		218.321	98.3577		218.267	93.2913
218.294	97.8852		218.405	98.3434		218.351	93.2846
218.376	97.8831		218.488	98.3294		218.433	93.2788
218.459	97.8792		218.569	98.3152		218.516	93.2756
218.541	97.8748		218.652	98.3006		218.599	93.2709
218.626	97.8749		218.735	98.2873		218.684	93.2631
218.709	97.8721		218.819	98.2737		218.767	93.2593
218.793	97.8678		218.901	98.2592		218.848	93.2566
218.876	97.8653		218.985	98.2446		218.932	93.2527
218.957	97.8637		219.068	98.2304		219.014	93.2448
219.041	97.8596		219.151	98.2163		219.098	93.2384
219.125	97.8565		219.234	98.2007		219.181	93.234
219.207	97.8542		219.316	98.1853		219.264	93.2303
219.291	97.8515		219.399	98.1697		219.349	93.2236
219.375	97.851		219.483	98.1542		219.432	93.2185
219.459	97.8487		219.567	98.1386		219.514	93.2169
219.541	97.8447		219.65	98.1224		219.597	93.2108
219.623	97.8413		219.732	98.1068		219.682	93.2043
219.707	97.8407		219.816	98.0909		219.763	93.1985
219.792	97.841		219.898	98.0749		219.846	93.1946
219.873	97.8378		219.982	98.0581		219.931	93.1886
219.958	97.8354		220.065	98.0421		220.014	93.1801
220.041	97.8344		220.147	98.0262		220.096	93.1746
220.125	97.8315		220.232	98.0087		220.18	93.1694
220.206	97.8281		220.315	97.9909		220.262	93.1633
220.289	97.827		220.398	97.9742		220.347	93.156
220.374	97.8266		220.482	97.9571		220.429	93.1493
220.456	97.8229		220.566	97.9396		220.512	93.146
220.538	97.8182		220.648	97.9214		220.595	93.1418
220.621	97.8165		220.73	97.9039		220.679	93.1354
220.704	97.8163		220.815	97.886		220.764	93.1298
220.789	97.8127		220.898	97.8675		220.847	93.1266
220.871	97.8086		220.982	97.8491		220.93	93.1225
220.952	97.8077		221.065	97.8315		221.011	93.1151
221.038	97.8054		221.149	97.813		221.096	93.1095
221.121	97.8009		221.232	97.7933		221.178	93.1057
221.204	97.7983		221.316	97.7743		221.263	93.1008
221.289	97.8006		221.398	97.7557		221.345	93.0934
221.37	97.7987		221.481	97.7366		221.428	93.0892
221.456	97.7941		221.565	97.7167		221.512	93.083
221.537	97.7925		221.648	97.6958		221.595	93.0764
221.622	97.7928		221.731	97.6763		221.681	93.0699
221.705	97.7882		221.816	97.656		221.76	93.0629
221.787	97.7815		221.898	97.6349		221.845	93.0579
221.87	97.7814		221.981	97.6141		221.929	93.0532
221.953	97.7821		222.065	97.5941		222.012	93.0465
222.036	97.7772		222.149	97.573		222.095	93.0421
222.12	97.7716		222.231	97.5516		222.179	93.0387
222.204	97.7735		222.314	97.531		222.262	93.033
222.289	97.7742		222.399	97.5098		222.344	93.0252
222.37	97.7685		222.481	97.4879		222.427	93.0212
222.453	97.7639		222.563	97.4667		222.511	93.0181
222.536	97.7647		222.648	97.445		222.595	93.0113
222.62	97.7645		222.732	97.4241		222.677	93.0017
222.702	97.7576		222.814	97.401		222.76	92.9983
222.785	97.7529		222.897	97.3786		222.845	92.9953
222.869	97.7551		222.982	97.3558		222.928	92.989
222.951	97.7544		223.065	97.3334		223.009	92.9812
223.035	97.7502		223.148	97.3105		223.094	92.9789
223.119	97.7476		223.231	97.2874		223.177	92.9757
223.201	97.7488		223.313	97.2635		223.261	92.9668
223.283	97.7483		223.399	97.2397		223.344	92.9579
223.367	97.7426		223.481	97.2158		223.428	92.9566
223.451	97.7392		223.563	97.191		223.51	92.9541
223.534	97.7403		223.647	97.1672		223.594	92.9482
223.617	97.7405		223.732	97.1427		223.676	92.9407
223.699	97.7367		223.815	97.1177		223.76	92.9384
223.783	97.734		223.899	97.0925		223.845	92.9346
223.867	97.7349		223.981	97.0674		223.927	92.9269
223.949	97.733		224.065	97.0423		224.008	92.9195
224.035	97.7286		224.149	97.0165		224.094	92.9148
224.115	97.7258		224.233	96.9901		224.177	92.9106
224.199	97.7235		224.315	96.9634		224.262	92.9053
224.283	97.7222		224.399	96.9368		224.345	92.9007
224.365	97.718		224.482	96.9099		224.429	92.8951
224.449	97.7137		224.564	96.8828		224.512	92.8906
224.531	97.7129		224.648	96.8553		224.595	92.8847
224.616	97.7141		224.733	96.8285		224.676	92.8773
224.697	97.7095		224.815	96.8017		224.76	92.8718
224.781	97.7032		224.899	96.7737		224.844	92.867
224.867	97.7024		224.984	96.7454		224.927	92.8625
224.949	97.7021		225.065	96.7167		225.011	92.8582
225.031	97.6979		225.149	96.6877		225.094	92.8504
225.115	97.693		225.233	96.6575		225.177	92.8469
225.197	97.6927		225.316	96.6278		225.261	92.8416
225.28	97.6929		225.4	96.599		225.344	92.8354
225.365	97.6884		225.482	96.5684		225.427	92.8284
225.448	97.6831		225.566	96.5373		225.509	92.8241
225.531	97.6843		225.65	96.5077		225.594	92.8187
225.617	97.6864		225.733	96.4769		225.678	92.8128
225.699	97.6787		225.816	96.4457		225.762	92.8058
225.782	97.6735		225.9	96.4138		225.845	92.801
225.865	97.6747		225.982	96.3831		225.928	92.7975
225.949	97.675		226.066	96.3525		226.011	92.7903
226.031	97.6687		226.149	96.3197		226.097	92.783
226.114	97.6646		226.234	96.2871		226.178	92.7804
226.198	97.6655		226.317	96.2548		226.261	92.7762
226.281	97.6651		226.399	96.2224		226.344	92.7684
226.364	97.6584		226.484	96.1873		226.429	92.7626
226.448	97.6538		226.566	96.1527		226.51	92.7599
226.529	97.6564		226.65	96.119		226.596	92.7532
226.613	97.6562		226.733	96.0843		226.676	92.7451
226.697	97.6482		226.816	96.0482		226.76	92.7399
226.78	97.644		226.902	96.0127		226.844	92.7377
226.864	97.6459		226.983	95.9776		226.927	92.732
226.946	97.6456		227.066	95.9412		227.011	92.7242
227.032	97.6392		227.151	95.9044		227.093	92.7197
227.113	97.6349		227.233	95.8688		227.178	92.7163
227.197	97.6367		227.318	95.833		227.262	92.7097
227.283	97.6376		227.399	95.7962		227.343	92.7023
227.363	97.6313		227.484	95.7579		227.427	92.6966
227.446	97.6265		227.567	95.7211		227.51	92.6913
227.53	97.6269		227.651	95.6838		227.595	92.6846
227.614	97.6272		227.733	95.6446		227.679	92.6793
227.697	97.6217		227.816	95.6052		227.761	92.6752
227.781	97.6184		227.9	95.5673		227.846	92.669
227.865	97.619		227.983	95.5284		227.929	92.6624
227.947	97.6168		228.067	95.4874		228.012	92.6576
228.03	97.6105		228.149	95.4474		228.095	92.6517
228.113	97.6059		228.233	95.4076		228.179	92.6481
228.197	97.6069		228.316	95.3673		228.263	92.6416
228.281	97.6075		228.4	95.325		228.345	92.6376
228.363	97.6023		228.481	95.2833		228.427	92.6333
228.447	97.5976		228.566	95.241		228.51	92.6273
228.53	97.5975		228.648	95.1984		228.595	92.6224
228.614	97.5969		228.733	95.1559		228.679	92.6171
228.697	97.5919		228.817	95.1137		228.761	92.6103
228.779	97.5857		228.899	95.0713		228.843	92.6056
228.865	97.5871		228.981	95.0282		228.929	92.6014
228.946	97.5863		229.064	94.9843		229.013	92.5976
229.03	97.5804		229.15	94.9407		229.096	92.5921
229.111	97.5761		229.232	94.8966		229.177	92.5871
229.197	97.5756		229.315	94.8523		229.262	92.581
229.278	97.5739		229.398	94.8078		229.345	92.5746
229.363	97.5681		229.481	94.7624		229.427	92.5698
229.445	97.5648		229.565	94.7164		229.511	92.5654
229.529	97.5664		229.649	94.6714		229.594	92.5621
229.611	97.5639		229.732	94.6254		229.677	92.5574
229.695	97.5587		229.814	94.5788		229.759	92.5534
229.779	97.5554		229.899	94.5327		229.844	92.5498
229.862	97.5577		229.98	94.4872		229.928	92.5436
229.945	97.5561		230.064	94.4404		230.009	92.5362
230.026	97.5499		230.148	94.3924		230.093	92.5306
230.11	97.5491		230.233	94.3448		230.177	92.5252
230.195	97.5497		230.314	94.2985		230.26	92.5191
230.278	97.5471		230.397	94.2502		230.343	92.5106
230.362	97.5407		230.481	94.2007		230.425	92.5062
230.445	97.5397		230.565	94.1526		230.509	92.5006
230.529	97.5407		230.649	94.1052		230.594	92.4932
230.612	97.5378		230.733	94.0563		230.674	92.4873
230.695	97.5337		230.816	94.0056		230.757	92.4822
230.778	97.5315		230.899	93.9561		230.843	92.4771
230.861	97.5304		230.982	93.9073		230.923	92.4684
230.946	97.5264		231.065	93.8562		231.008	92.4615
231.028	97.522		231.148	93.8043		231.093	92.4566
231.111	97.5218		231.232	93.7551		231.174	92.4508
231.194	97.5214		231.315	93.7061		231.258	92.443
231.276	97.5177		231.399	93.6549		231.341	92.4377
231.362	97.5144		231.48	93.6025		231.426	92.4328
231.445	97.5137		231.564	93.5523		231.508	92.4275
231.528	97.513		231.647	93.5021		231.59	92.4217
231.611	97.5088		231.731	93.4505		231.675	92.4168
231.694	97.5064		231.815	93.3975		231.757	92.4122
231.775	97.5046		231.898	93.3474		231.841	92.4056
231.862	97.5028		231.982	93.2964		231.925	92.3999
231.944	97.4991		232.065	93.2446		232.006	92.396
232.025	97.4952		232.148	93.1915		232.091	92.3928
232.11	97.4924		232.233	93.1402		232.173	92.3879
232.193	97.4891		232.314	93.0884		232.256	92.3812
232.276	97.4852		232.397	93.0357		232.34	92.3766
232.359	97.4807		232.481	92.9826		232.423	92.3704
232.443	97.4778		232.564	92.9311		232.504	92.3638
232.526	97.4769		232.647	92.8791		232.59	92.3578
232.607	97.4741		232.732	92.825		232.674	92.3541
232.693	97.471		232.814	92.7716		232.756	92.3468
232.775	97.4684		232.898	92.7186		232.839	92.339
232.858	97.4681		232.981	92.6661		232.924	92.3333
232.94	97.4663		233.064	92.6125		233.006	92.3284
233.024	97.4625		233.146	92.5584		233.09	92.321
233.108	97.4592		233.231	92.5054		233.173	92.3155
233.191	97.4584		233.314	92.4528		233.255	92.3123
233.275	97.4562		233.396	92.3996		233.339	92.3084
233.357	97.4523		233.48	92.3456		233.422	92.3017
233.441	97.4495		233.564	92.2922		233.505	92.2972
233.523	97.4499		233.647	92.239		233.588	92.292
233.607	97.4467		233.731	92.1845		233.671	92.2868
233.69	97.4424		233.814	92.1301		233.756	92.2812
233.773	97.4393		233.897	92.0763		233.838	92.2777
233.856	97.4391		233.98	92.023		233.921	92.2726
233.94	97.4375		234.063	91.9684		234.005	92.2673
234.022	97.4315		234.147	91.9136		234.088	92.2616
234.105	97.429		234.231	91.859		234.171	92.2566
234.188	97.429		234.313	91.805		234.255	92.252
234.27	97.4265		234.397	91.7493		234.339	92.2459
234.355	97.4213		234.482	91.6943		234.42	92.2385
234.438	97.4192		234.564	91.6394		234.503	92.2315
234.524	97.4192		234.648	91.5851		234.587	92.2254
234.606	97.4152		234.73	91.5285		234.671	92.2194
234.688	97.4104		234.814	91.473		234.753	92.2147
234.77	97.4086		234.898	91.4192		234.838	92.2116
234.854	97.4083		234.981	91.3643		234.92	92.2057
234.936	97.4034		235.064	91.3088		235.003	92.2001
235.02	97.4004		235.147	91.253		235.087	92.1946
235.104	97.3991		235.229	91.1989		235.17	92.189
235.187	97.3981		235.313	91.1439		235.253	92.1823
235.27	97.395		235.396	91.0878		235.336	92.1775
235.353	97.3898		235.479	91.0323		235.419	92.1714
235.436	97.3873		235.562	90.9779		235.503	92.1648
235.52	97.386		235.645	90.9223		235.586	92.159
235.602	97.3831		235.731	90.8655		235.669	92.1545
235.686	97.3787		235.813	90.8093		235.752	92.1508
235.769	97.376		235.897	90.7544		235.836	92.1424
235.852	97.373		235.979	90.6988		235.918	92.1366
235.935	97.3703		236.063	90.6427		236.002	92.1347
236.018	97.3648		236.146	90.5873		236.084	92.1286
236.101	97.3628		236.229	90.5314		236.166	92.1208
236.184	97.3627		236.313	90.4754		236.249	92.1169
236.267	97.3593		236.397	90.4192		236.334	92.1134
236.351	97.3566		236.479	90.3628		236.416	92.1082
236.434	97.3547		236.562	90.307		236.499	92.0992
236.517	97.3525		236.645	90.2512		236.582	92.0944
236.6	97.3491		236.73	90.1954		236.665	92.0926
236.682	97.3479		236.813	90.1383		236.749	92.0861
236.766	97.3454		236.895	90.0827		236.833	92.0786
236.848	97.3421		236.978	90.0262		236.917	92.0745
236.932	97.3388		237.061	89.969		236.998	92.0704
237.015	97.3363		237.145	89.9115		237.081	92.064
237.098	97.3335		237.231	89.8559		237.165	92.0554
237.182	97.3303		237.31	89.8002		237.247	92.0536
237.266	97.328		237.395	89.743		237.331	92.0489
237.349	97.3256		237.478	89.6859		237.413	92.0412
237.43	97.3245		237.562	89.6309		237.495	92.034
237.513	97.3231		237.644	89.5749		237.579	92.0288
237.597	97.3187		237.729	89.518		237.661	92.0239
237.681	97.3157		237.814	89.4612		237.744	92.019
237.762	97.3135		237.896	89.4062		237.827	92.0122
237.847	97.3101		237.978	89.3502		237.91	92.007
237.931	97.3069		238.06	89.2926		237.993	92.0018
238.014	97.3045		238.145	89.235		238.077	91.9979
238.096	97.3019		238.229	89.18		238.161	91.9926
238.18	97.2993		238.311	89.1238		238.244	91.9851
238.262	97.2977		238.394	89.0662		238.328	91.9779
238.345	97.2951		238.479	89.0092		238.41	91.972
238.429	97.2936		238.56	88.9536		238.494	91.9679
238.51	97.2914		238.644	88.8966		238.576	91.9599
238.595	97.2877		238.728	88.8382		238.66	91.9547
238.678	97.2837		238.812	88.7814		238.742	91.9488
238.761	97.2816		238.895	88.7255		238.825	91.9421
238.843	97.2793		238.977	88.6694		238.909	91.9361
238.928	97.2751		239.06	88.6117		238.992	91.9319
239.01	97.2733		239.143	88.5548		239.075	91.9269
239.094	97.2706		239.226	88.4995		239.158	91.9207
239.175	97.2677		239.311	88.443		239.241	91.9142
239.261	97.2643		239.393	88.3849		239.324	91.9097
239.342	97.2625		239.476	88.3281		239.408	91.9058
239.425	97.2589		239.558	88.2726		239.49	91.9003
239.508	97.2556		239.643	88.2165		239.573	91.894
239.591	97.252		239.725	88.1584		239.656	91.8879
239.673	97.2504		239.809	88.1018		239.739	91.8818
239.757	97.2492		239.892	88.0456		239.822	91.8768
239.841	97.2459		239.976	87.9894		239.905	91.8709
239.923	97.2423		240.058	87.9326		239.986	91.8656
240.008	97.2396		240.142	87.8764		240.073	91.8593
240.089	97.2379		240.225	87.8209		240.156	91.8542
240.174	97.2342		240.308	87.7653		240.238	91.8485
240.256	97.2321		240.391	87.7088		240.321	91.8403
240.339	97.2293		240.473	87.6518		240.403	91.835
240.422	97.2272		240.559	87.5965		240.488	91.8292
240.507	97.2263		240.641	87.5409		240.571	91.8227
240.589	97.223		240.725	87.4841		240.654	91.8164
240.67	97.2204		240.809	87.4277		240.737	91.813
240.756	97.2172		240.892	87.3727		240.82	91.8087
240.838	97.2131		240.975	87.3172		240.904	91.8021
240.92	97.2113		241.058	87.2606		240.986	91.7968
241.005	97.2081		241.143	87.204		241.07	91.7949
241.088	97.2032		241.225	87.1489		241.153	91.7901
241.173	97.2006		241.308	87.0932		241.237	91.7823
241.256	97.2003		241.39	87.0361		241.32	91.7772
241.339	97.1972		241.473	86.9793		241.403	91.7722
241.422	97.1925		241.557	86.9243		241.487	91.7658
241.504	97.1886		241.642	86.8688		241.57	91.7574
241.59	97.1854		241.725	86.8121		241.652	91.751
241.673	97.1825		241.808	86.7565		241.736	91.7475
241.756	97.1802		241.892	86.7008		241.821	91.7417
241.838	97.18		241.977	86.6453		241.903	91.732
241.923	97.1769		242.058	86.5881		241.984	91.7264
242.006	97.1724		242.141	86.5321		242.068	91.7241
242.087	97.169		242.224	86.4772		242.15	91.7196
242.171	97.1666		242.309	86.4221		242.235	91.7125
242.254	97.1633		242.393	86.3658		242.318	91.7073
242.339	97.1606		242.475	86.3095		242.4	91.7018
242.421	97.1583		242.559	86.2544		242.484	91.6959
242.504	97.156		242.641	86.1988		242.568	91.6897
242.589	97.1516		242.726	86.142		242.65	91.6855
242.671	97.1493		242.809	86.0865		242.733	91.6811
242.754	97.1485		242.892	86.0311		242.818	91.6771
242.839	97.148		242.974	85.975		242.9	91.6697
242.922	97.1444		243.058	85.9173		242.984	91.6639
243.006	97.1411		243.141	85.86		243.068	91.6586
243.086	97.1394		243.224	85.805		243.151	91.6545
243.171	97.137		243.308	85.7499		243.234	91.6474
243.255	97.1323		243.392	85.6923		243.316	91.6413
243.336	97.1289		243.474	85.6365		243.398	91.6357
243.42	97.1271		243.558	85.5817		243.481	91.6307
243.504	97.1238		243.64	85.5254		243.565	91.6255
243.587	97.121		243.723	85.4686		243.648	91.621
243.67	97.1193		243.806	85.4124		243.732	91.6173
243.753	97.1155		243.89	85.3578		243.814	91.6116
243.837	97.1117		243.972	85.302		243.897	91.6059
243.919	97.1083		244.056	85.2452		243.981	91.6015
244.005	97.1061		244.139	85.1897		244.065	91.596
244.087	97.1032		244.222	85.1352		244.147	91.5899
244.17	97.1001		244.305	85.08		244.231	91.5822
244.255	97.0977		244.389	85.0241		244.312	91.5747
244.338	97.095		244.471	84.9684		244.397	91.5696
244.42	97.0928		244.555	84.9138		244.481	91.5641
244.504	97.0896		244.638	84.8596		244.563	91.5573
244.588	97.0871		244.72	84.804		244.646	91.5539
244.67	97.0834		244.804	84.7481		244.729	91.5495
244.753	97.0796		244.889	84.6944		244.814	91.5444
244.835	97.0769		244.971	84.64		244.897	91.5378
244.919	97.0751		245.054	84.5848		244.978	91.532
245.003	97.0722		245.135	84.5304		245.062	91.5272
245.086	97.0696		245.22	84.4781		245.145	91.5197
245.169	97.0686		245.303	84.4245		245.229	91.5135
245.253	97.0663		245.386	84.3691		245.312	91.5089
245.337	97.062		245.469	84.3149		245.396	91.5038
245.422	97.0606		245.551	84.2636		245.477	91.4987
245.504	97.0569		245.635	84.2114		245.563	91.4947
245.587	97.0515		245.718	84.156		245.646	91.49
245.669	97.0468		245.799	84.1028		245.729	91.4834
245.754	97.0446		245.884	84.0522		245.812	91.4757
245.837	97.0412		245.966	83.9998		245.894	91.4713
245.921	97.0401		246.051	83.9464		245.978	91.4656
246.004	97.0365		246.131	83.8954		246.059	91.4586
246.086	97.0328		246.215	83.8453		246.143	91.4536
246.17	97.0305		246.3	83.7937		246.227	91.4483
246.252	97.028		246.382	83.74		246.31	91.4425
246.336	97.0239		246.466	83.6897		246.393	91.4366
246.42	97.0225		246.548	83.6402		246.476	91.4317
246.503	97.0209		246.63	83.5894		246.56	91.4249
246.586	97.0166		246.715	83.5378		246.642	91.4186
246.669	97.0135		246.797	83.4891		246.725	91.4154
246.752	97.0119		246.879	83.4409		246.809	91.4111
246.835	97.0085		246.963	83.3912		246.89	91.4044
246.919	97.0038		247.047	83.3399		246.975	91.397
247.003	97.001		247.129	83.2923		247.056	91.3929
247.086	96.9982		247.212	83.2455		247.14	91.3858
247.169	96.996		247.294	83.1962		247.224	91.38
247.251	96.9919		247.378	83.147		247.306	91.3753
247.335	96.9878		247.459	83.1003		247.388	91.37
247.419	96.9853		247.543	83.0539		247.474	91.3658
247.502	96.9823		247.626	83.005		247.555	91.3596
247.585	96.9793		247.709	82.9567		247.64	91.3522
247.669	96.9762		247.792	82.91		247.723	91.3494
247.753	96.9719		247.876	82.8641		247.806	91.3441
247.836	96.9688		247.959	82.8175		247.889	91.3381
247.919	96.9646		248.041	82.7703		247.972	91.3308
248.002	96.9603		248.124	82.7252		248.056	91.3258
248.085	96.9579		248.208	82.6802		248.139	91.3219
248.168	96.9553		248.289	82.635		248.224	91.3138
248.253	96.9527		248.372	82.5885		248.305	91.3075
248.336	96.9483		248.456	82.5437		248.389	91.3033
248.419	96.9442		248.539	82.5005		248.473	91.2979
248.502	96.943		248.621	82.4563		248.555	91.2875
248.584	96.9383		248.704	82.4111		248.638	91.282
248.669	96.9331		248.787	82.3671		248.722	91.2769
248.751	96.9294		248.87	82.324		248.803	91.271
248.834	96.9282		248.954	82.2808		248.888	91.2632
248.918	96.9251		249.036	82.2372		248.972	91.2582
249.002	96.9217		249.12	82.1941		249.057	91.2517
249.084	96.9199		249.203	82.1528		249.138	91.2454
249.168	96.9183		249.286	82.1108		249.222	91.2389
249.251	96.915		249.37	82.068		249.306	91.2345
249.334	96.9115		249.454	82.0258		249.39	91.2294
249.419	96.9099		249.536	81.9857		249.47	91.2232
249.501	96.9078		249.618	81.9451		249.554	91.2181
249.584	96.9031		249.7	81.9039		249.638	91.2133
249.666	96.9		249.784	81.8635		249.721	91.2089
249.752	96.8985		249.866	81.824		249.804	91.2039
249.834	96.8959		249.949	81.7839		249.885	91.1981
249.916	96.8903		250.032	81.7421		249.969	91.192
250	96.8874		250.116	81.7014		250.054	91.1874
250.083	96.8859		250.199	81.6636		250.136	91.1809
250.165	96.8823		250.281	81.624		250.22	91.1755
250.25	96.8779		250.363	81.5834		250.304	91.1693
250.333	96.8735		250.447	81.5452		250.387	91.1642
250.415	96.8723		250.53	81.5078		250.47	91.1581
250.499	96.8704		250.613	81.468		250.553	91.1522
250.583	96.8655		250.696	81.4285		250.636	91.1473
250.666	96.8607		250.78	81.3912		250.72	91.1418
250.75	96.8592		250.864	81.3542		250.802	91.136
250.833	96.8551		250.945	81.316		250.886	91.1317
250.914	96.8508		251.028	81.278		250.97	91.1276
250.999	96.8473		251.114	81.2418		251.053	91.1224
251.081	96.846		251.195	81.206		251.136	91.1171
251.165	96.8441		251.278	81.1689		251.22	91.1124
251.248	96.8392		251.363	81.1316		251.304	91.1059
251.331	96.8355		251.444	81.0964		251.386	91.0979
251.416	96.8338		251.527	81.0619		251.471	91.0937
251.498	96.8312		251.609	81.026		251.555	91.0913
251.582	96.8271		251.696	80.9902		251.637	91.0867
251.666	96.8228		251.776	80.956		251.722	91.081
251.75	96.8226		251.86	80.9217		251.806	91.0768
251.832	96.8198		251.943	80.8861		251.889	91.0728
251.914	96.8142		252.026	80.8505		251.972	91.0678
251.997	96.8133		252.109	80.8169		252.054	91.0615
252.084	96.8123		252.192	80.7831		252.137	91.0561
252.166	96.8084		252.274	80.7486		252.221	91.049
252.249	96.8017		252.357	80.7138		252.304	91.0425
252.332	96.7987		252.441	80.6805		252.387	91.0362
252.417	96.7964		252.525	80.6476		252.472	91.03
252.501	96.7922		252.609	80.6138		252.553	91.0245
252.583	96.7887		252.692	80.5797		252.637	91.0177
252.666	96.7862		252.775	80.5468		252.722	91.0125
252.75	96.784		252.856	80.5145		252.804	91.0065
252.833	96.7798		252.939	80.4816		252.888	91.0007
252.916	96.7774		253.023	80.4476		252.97	90.9946
252.999	96.775		253.106	80.4154		253.053	90.9894
253.084	96.7731		253.189	80.3845		253.137	90.9823
253.165	96.7703		253.274	80.3529		253.22	90.977
253.249	96.7661		253.356	80.3205		253.305	90.9715
253.332	96.7614		253.44	80.2892		253.388	90.9648
253.415	96.7577		253.523	80.2587		253.471	90.9581
253.499	96.7563		253.606	80.2275		253.555	90.9534
253.583	96.7532		253.688	80.1951		253.635	90.9493
253.664	96.7491		253.773	80.1642		253.719	90.9422
253.749	96.7451		253.856	80.1349		253.803	90.9359
253.834	96.743		253.94	80.105		253.887	90.9321
253.914	96.7394		254.022	80.073		253.969	90.9274
253.999	96.7353		254.105	80.044		254.051	90.9196
254.081	96.7316		254.189	80.0156		254.137	90.9151
254.165	96.729		254.272	79.9853		254.219	90.9111
254.247	96.7264		254.356	79.9545		254.302	90.9055
254.332	96.723		254.441	79.9255		254.386	90.8997
254.415	96.7205		254.523	79.8976		254.47	90.896
254.498	96.7205		254.607	79.8676		254.554	90.8906
254.581	96.7171		254.689	79.8373		254.636	90.8856
254.664	96.711		254.773	79.8089		254.72	90.8791
254.746	96.7076		254.857	79.7813		254.804	90.8735
254.831	96.7056		254.94	79.752		254.884	90.8685
254.913	96.703		255.025	79.7221		254.967	90.8625
254.997	96.6997		255.107	79.694		255.05	90.8567
255.079	96.6975		255.19	79.6668		255.135	90.8523
255.163	96.6946		255.272	79.639		255.219	90.8476
255.246	96.6912		255.357	79.6104		255.301	90.8417
255.329	96.6872		255.438	79.5837		255.384	90.8347
255.414	96.6845		255.524	79.5566		255.468	90.8306
255.496	96.6835		255.606	79.5282		255.549	90.8249
255.578	96.6797		255.69	79.4997		255.635	90.8174
255.663	96.6754		255.773	79.4742		255.717	90.8113
255.747	96.674		255.856	79.448		255.802	90.8064
255.83	96.6706		255.941	79.4203		255.885	90.8025
255.913	96.6666		256.024	79.3932		255.968	90.7974
255.996	96.663		256.107	79.3671		256.051	90.7936
256.08	96.6598		256.191	79.3403		256.134	90.7891
256.161	96.6556		256.274	79.3135		256.218	90.7879
256.246	96.6517		256.358	79.2872		256.3	90.782
256.329	96.6456		256.442	79.261		256.383	90.7752
256.411	96.6439		256.527	79.2344		256.467	90.77
256.495	96.6394		256.608	79.2089		256.548	90.765
256.58	96.6346		256.693	79.1837		256.632	90.7575
256.661	96.6329		256.775	79.1583		256.714	90.7515
256.744	96.63		256.857	79.1329		256.798	90.7469
256.828	96.6282		256.942	79.1083		256.881	90.7417
256.911	96.6216		257.025	79.0825		256.964	90.7352
256.994	96.6194		257.109	79.0569		257.048	90.7315
257.078	96.6132		257.194	79.0329		257.132	90.7262
257.161	96.6065		257.274	79.0089		257.213	90.7217
257.245	96.6025		257.36	78.9831		257.298	90.7144
257.327	96.5982		257.442	78.9582		257.381	90.7091
257.411	96.5956		257.526	78.9344		257.463	90.7034
257.493	96.5958		257.61	78.9105		257.547	90.6977
257.575	96.5926		257.692	78.8852		257.63	90.6938
257.66	96.5877		257.777	78.8608		257.712	90.6872
257.743	96.5858		257.859	78.837		257.795	90.6814
257.826	96.5847		257.942	78.8131		257.878	90.6789
257.911	96.5817		258.027	78.7885		257.961	90.673
257.993	96.5789		258.109	78.7644		258.044	90.665
258.077	96.5765		258.192	78.7422		258.129	90.6615
258.16	96.5756		258.277	78.7185		258.21	90.657
258.244	96.5714		258.36	78.6949		258.295	90.6509
258.327	96.5672		258.443	78.6723		258.377	90.6425
258.411	96.5621		258.526	78.65		258.461	90.6374
258.493	96.5603		258.609	78.6255		258.543	90.6349
258.577	96.5559		258.695	78.6015		258.627	90.6289
258.661	96.5544		258.778	78.5792		258.709	90.6222
258.745	96.5528		258.861	78.5568		258.794	90.6159
258.828	96.5502		258.944	78.5335		258.877	90.612
258.91	96.5435		259.027	78.5109		258.958	90.6047
258.994	96.5383		259.112	78.4897		259.043	90.5977
259.079	96.5349		259.193	78.4675		259.126	90.5924
259.16	96.5329		259.277	78.444		259.208	90.5902
259.245	96.5315		259.362	78.4209		259.291	90.5828
259.328	96.5284		259.444	78.3999		259.375	90.5769
259.411	96.5247		259.528	78.3788		259.459	90.5734
259.495	96.5195		259.611	78.3561		259.542	90.5699
259.58	96.5148		259.696	78.334		259.626	90.5629
259.662	96.5095		259.779	78.3134		259.709	90.5547
259.744	96.5055		259.86	78.2923		259.793	90.5526
259.828	96.5004		259.944	78.2702		259.875	90.5487
259.913	96.4946		260.029	78.2482		259.959	90.543
259.994	96.4904		260.112	78.2273		260.039	90.538
260.076	96.4876		260.194	78.2065		260.123	90.5345
260.161	96.481		260.278	78.1842		260.207	90.5292
260.245	96.4778		260.362	78.1628		260.291	90.5242
260.327	96.4723		260.446	78.1424		260.373	90.5175
260.41	96.468		260.529	78.1217		260.457	90.5135
260.493	96.463		260.613	78.1001		260.539	90.5087
260.575	96.4589		260.698	78.0795		260.622	90.5014
260.66	96.4557		260.778	78.0603		260.706	90.4923
260.744	96.4528		260.862	78.0408		260.789	90.485
260.825	96.4483		260.946	78.0194		260.873	90.4827
260.911	96.4442		261.029	77.9986		260.954	90.4784
260.992	96.4433		261.112	77.9793		261.039	90.4708
261.075	96.4404		261.195	77.9596		261.123	90.4667
261.16	96.4363		261.279	77.9387		261.207	90.4626
261.243	96.4332		261.363	77.9187		261.29	90.4581
261.326	96.4327		261.444	77.8995		261.374	90.4513
261.411	96.4289		261.528	77.8802		261.456	90.444
261.495	96.4261		261.611	77.8597		261.54	90.4427
261.577	96.4215		261.694	77.8401		261.621	90.4389
261.661	96.4192		261.777	77.8218		261.705	90.4285
261.744	96.415		261.863	77.802		261.789	90.4219
261.828	96.4109		261.945	77.7819		261.873	90.421
261.913	96.4076		262.029	77.7627		261.957	90.4155
261.995	96.405		262.112	77.7444		262.039	90.4085
262.078	96.3985		262.196	77.7259		262.123	90.4019
262.161	96.3956		262.279	77.7058		262.206	90.401
262.245	96.3936		262.362	77.6867		262.288	90.3949
262.329	96.3921		262.444	77.6689		262.373	90.3865
262.412	96.3915		262.526	77.6497		262.455	90.3812
262.495	96.3863		262.612	77.6304		262.54	90.3797
262.58	96.3808		262.693	77.6121		262.621	90.3729
262.663	96.376		262.778	77.5948		262.705	90.3661
262.747	96.3739		262.861	77.5761		262.788	90.3629
262.83	96.3678		262.944	77.556		262.873	90.3602
262.914	96.3642		263.028	77.5376		262.955	90.3538
262.997	96.3613		263.113	77.52		263.038	90.3471
263.081	96.3597		263.195	77.5021		263.121	90.3425
263.165	96.355		263.278	77.4832		263.203	90.3408
263.247	96.3477		263.362	77.4655		263.288	90.3363
263.331	96.3464		263.446	77.4485		263.371	90.3303
263.413	96.3449		263.528	77.4298		263.456	90.3277
263.497	96.3397		263.614	77.4119		263.538	90.3264
263.581	96.3346		263.694	77.3946		263.622	90.3211
263.664	96.3316		263.779	77.3767		263.705	90.3147
263.748	96.3297		263.862	77.3588		263.788	90.3085
263.832	96.3267		263.945	77.3408		263.87	90.3043
263.914	96.3197		264.029	77.3238		263.954	90.3033
263.996	96.317		264.111	77.3062		264.038	90.2991
264.081	96.3131		264.195	77.2891		264.121	90.2922
264.164	96.3063		264.277	77.2717		264.203	90.2851
264.248	96.3006		264.361	77.2538		264.287	90.2808
264.33	96.2987		264.444	77.2368		264.372	90.273
264.415	96.2957		264.528	77.2193		264.455	90.2662
264.497	96.2891		264.612	77.2023		264.537	90.2625
264.582	96.2852		264.695	77.1848		264.62	90.2579
264.664	96.2827		264.779	77.1685		264.704	90.2513
264.749	96.2801		264.862	77.1514		264.787	90.248
264.831	96.2734		264.945	77.1341		264.87	90.244
264.915	96.2698		265.03	77.1163		264.953	90.2367
264.999	96.2673		265.111	77.0999		265.036	90.2296
265.082	96.263		265.194	77.083		265.118	90.2244
265.165	96.2573		265.276	77.0656		265.204	90.2205
265.248	96.2551		265.361	77.0492		265.284	90.2165
265.331	96.2535		265.443	77.0327		265.37	90.2081
265.415	96.2463		265.526	77.0166		265.454	90.2036
265.497	96.2396		265.612	76.9995		265.535	90.2016
265.58	96.2386		265.694	76.9827		265.619	90.1951
265.664	96.2361		265.779	76.9671		265.702	90.1865
265.748	96.2304		265.861	76.9505		265.785	90.1843
265.831	96.2249		265.944	76.9328		265.868	90.1826
265.912	96.223		266.026	76.9169		265.952	90.1751
265.997	96.2195		266.111	76.9019		266.035	90.1666
266.079	96.2129		266.193	76.8857		266.118	90.1647
[truncated: 5,205 more rows]

## Sheet: Figure 1F
Raw data of DLS analysis in Figure 1F
Sample	Type	(nm)	(nm)	(nm)		Ave	Str
Day1-mPDA-Mino-Pep	Size	209.3	187.2	168.3		188.267	20.5208
Day2-mPDA-Mino-Pep	Size	229.5	257.7	263.1		250.1	18.0433
Day3-mPDA-Mino-Pep	Size	983.1	1290.4	1106.5		1126.67	154.639
Day4-mPDA-Mino-Pep	Size	1677.3	1874.2	1994		1848.5	159.907
Day5-mPDA-Mino-Pep	Size	1754.3	1923.2	1497.8		1725.1	214.198
Day6-mPDA-Mino-Pep	Size	2009.6	1982.5	1527.7		1839.93	270.741
Day7-mPDA-Mino-Pep	Size	1761.9	2093.4	1892.6		1915.97	166.981
Sample	Type	(nm)	(nm)	(nm)		Ave	Str
Day1-T-mPDA-Mino-Pep	Size	196.2	187.5	205.8		196.5	9.15369
Day2-T-mPDA-Mino-Pep	Size	198.3	211.1	208.9		206.1	6.84398
Day3-T-mPDA-Mino-Pep	Size	179.3	210.4	199.7		196.467	15.8001
Day4-T-mPDA-Mino-Pep	Size	197.3	229.3	210.5		212.367	16.0815
Day5-T-mPDA-Mino-Pep	Size	220.1	209.8	168.2		199.367	27.4781
Day6-T-mPDA-Mino-Pep	Size	221.9	198.3	197.7		205.967	13.8019
Day7-T-mPDA-Mino-Pep	Size	235.3	189.6	206.6		210.5	23.0983

## Sheet: Figure 1H
Raw data of cumulative drug releasein Figure 1H
MMP-2 (μg/mL)	0	0.033	0.066	0.1	0.5	1
	16.8997	25.3259	45.3201	59.8539	70.6915	74.7049
	19.495	28.436	43.5699	59.1	59.3811	63.2866
	13.5407	19.8942	47.9745	66.7737	66.7781	58.0209

## Sheet: Figure 1I
Raw data of ROS scavenging in Figure 1I
	Fluorescent intensity (%)
Wavelength (nm)	Control	mPDA	PDA	T-mPDA-Pep-Mino
400	0.19137	0.40426	0.50078	1.0787
401	0.19047	0.37265	0.48038	1.02007
402	0.175	0.36188	0.46143	0.93677
403	0.17578	0.35303	0.43083	0.93139
404	0.1704	0.3287	0.43845	0.85157
405	0.16525	0.2963	0.40572	0.80807
406	0.16469	0.28229	0.39585	0.72904
407	0.15448	0.26446	0.35863	0.67735
408	0.13554	0.26009	0.33543	0.64496
409	0.14126	0.23991	0.3352	0.63711
410	0.12388	0.23857	0.28498	0.57265
411	0.1157	0.20381	0.28173	0.54361
412	0.12478	0.23195	0.26065	0.51188
413	0.1333	0.21054	0.24832	0.52422
414	0.13475	0.20807	0.22141	0.45101
415	0.15493	0.2074	0.21143	0.4315
416	0.29742	0.25762	0.22836	0.41928
417	0.93991	0.63901	0.39563	0.54316
418	2.99664	1.93834	1.09361	0.89417
419	7.52242	4.47422	2.4787	1.81054
420	15.7175	9.06726	5.17265	3.33632
421	28.722	16.4686	9.3296	5.49103
422	45.0336	24.7646	14.4507	8.09081
423	64.5179	34.7085	21.0202	11.0908
424	83.2063	43.8004	27.13	13.6659
425	96.491	49.9215	31.704	15.0112
426	100	50.5942	32.6233	14.9664
427	93.722	47.13	30.8296	13.4529
428	79.4395	38.7892	25.6502	10.9641
429	58.8901	28.1166	18.9238	7.92825
430	39.574	18.5874	12.6682	5.15247
431	23.3969	10.7466	7.55605	2.96749
432	12.3206	5.55605	3.91816	1.57735
433	5.32848	2.38901	1.67265	0.70146
434	1.88117	0.81614	0.57343	0.27646
435	0.57231	0.25426	0.1815	0.11996
436	0.18419	0.08744	0.07231	0.06928
437	0.08206	0.0509	0.04294	0.05045
438	0.04193	0.03374	0.03038	0.03161
439	0.03789	0.02063	0.02253	0.03049
440	0.02679	0.02455	0.02724	0.02691
441	0.04473	0.02085	0.01872	0.02769
442	0.03531	0.02321	0.01256	0.01816
443	0.03397	0.01603	0.01704	0.01076
444	0.03285	0.02141	0.01816	0.0213
445	0.03105	0.01525	0.01345	0.02175
446	0.03038	0.01704	0.01087	0.01626
447	0.02186	0.01581	0.01289	0.01244
448	0.02466	0.01839	0.01648	0.01424
449	0.0148	0.02276	0.01502	0.01368
450	0.01783	0.01592	0.01155	0.00841

## Sheet: Figure 2C
Uncropped scans of protein expression blots in Figure 2C
		Bax				Bcl-2				β-actin

## Sheet: Figure 2D
Raw data of protein expression in Figure 2D
Bcl-2						Bax						Bcl-2/Bax
Normoxia	OGD	T-mPDA	Mino	T-mPDA-Pep-Mino		Normoxia	OGD	T-mPDA	Mino	T-mPDA-Pep-Mino		Normoxia	OGD	T-mPDA	Mino	T-mPDA-Pep-Mino
0.568	0.298	0.556	0.356	0.523		0.767	0.628	0.829	0.617	0.43		0.740548	0.474522	0.670688	0.576985	1.21628
0.617	0.329	0.602	0.387	0.567		0.758	0.667	0.853	0.675	0.522		0.813984	0.493253	0.705744	0.573333	1.08621
0.873	0.475	0.779	0.582	0.783		0.757	0.675	0.871	0.695	0.527		1.15324	0.703704	0.894374	0.83741	1.48577

## Sheet: Figure 2G
Raw data of microglial transition in Figure 2G
Normoxia	OGD	T-mPDA	Mino	T-mPDA-Pep-Mino
0.63513	0.581585	1.71175	1.65161	3.94182
2.45	0.447962	1.55275	1.65119	4.14937
0.917799	0.477172	1.73986	1.31921	5.03577

## Sheet: Figure 2H
Raw data of microglial transition in the presence of MMP-2 inhibitor in Figure 2H
Group 1	Group 2	Group 3
0.376315	3.85192	0.765618
0.5119	6.24508	1.39226
0.286329	5.21128	2.45334

## Sheet: Figure 2J
Raw data of ELISA study in Figure 2J
TNF-α						IL-6						IL-10						TGF-β1
Normoxia	OGD	T-mPDA	Mino	T-mPDA-Pep-Mino		Control	OGD	T-mPDA	Mino	T-mPDA-Pep-Mino		Normoxia	OGD	T-mPDA	Mino	T-mPDA-Pep-Mino		Normoxia	OGD	T-mPDA	Mino	T-mPDA-Pep-Mino
0.770344	1.95143	2.55712	0.790534	0.841007		0.907731	3.00157	1.4722	0.91738	0.767821		1.02828	0.987147	1.8509	2.98201	2.97172		1.45409	0.674938	1.83623	1.25558	2.63524
0.941955	2.94072	1.8202	1.16404	0.699681		1.04644	3.05343	1.50718	0.908937	0.791943		1.12082	0.997429	1.80977	2.96144	3.00257		0.466501	0.977667	1.54342	2.56576	2.06948
1.07319	1.74954	1.74954	0.901576	0.992429		1.00302	2.98348	1.50597	0.904113	0.68701		0.915167	1.01799	1.82005	2.97172	2.94087		0.992556	1.18114	1.18114	0.729529	2.91811
1.21451	2.52683	0.95205	1.33565	1.13376		1.04282	2.99916	1.42637	0.899288	0.794355		0.935733	1.01799	1.89203	3.02314	2.98201		1.08685	1.21092	1.51861	1.43921	3.40447

## Sheet: Figure 3D
Raw data of infarct area analysis in Figure 3D
Sham (%)	Saline (%)	T-mPDA (%)	Mino (%)	T-mPDA-Pep-Mino (%)
0	59.9907	6.1694	20.703	4.04401
0	58.9435	3.51293	28.8285	0.646098
0	63.9526	38.308	16.3923	2.75554
0	49.7093	17.2915	9.29149	4.87493
0	57.8099	16.2067	12.2741	1.85103
0	27.9753	26.6229	5.31112	3.83655
0	57.9646	38.9926	20.8451	5.37105
0	49.2541	29.2295	23.7295	3.67332

[truncated: 23 more sheets: Figure 3E, Figure 3F, Figure 3G, Figure 3H, Figure 4B, Figure 4C, Figure 4D, Figure 4G, Figure 4I, Figure 5A, Figure 5B, Figure 5C, Figure 5F, Supplementary Figure 4, Supplementary Figure 6, Supplementary Figure 8, Supplementary Figure 10, Supplementary Figure 12, Supplementary Figure 18, Supplementary Figure 21 …]
